# Supplementary material for: AI-Generated Content Disclosure and Prolonged Short-Video Engagement: A Heuristic-Systematic Risk-Trust Model Among Late-Adolescent and Emerging-Adult TikTok Users
Source: Behav Sci (Basel). 2026 Jul 13;16(7):1179. doi: 10.3390/bs16071179 (PMC13405702; doi:10.3390/bs16071179)
Supplement: Supplementary file 1 [file behavsci-16-01179-s001.zip]

Archive with 44 entries (38 files):
- README_Reproducibility.txt
- code/
- code/outputs/
- code/outputs/audit_recomputed_composites.csv
- code/outputs/condition_counts.csv
- code/outputs/core_correlations.csv
- code/outputs/moderation_coefficients.csv
- code/outputs/simple_slopes.csv
- code/README_ANALYSIS_SCOPE.txt
- code/requirements.txt
- code/run_reproduction.sh
- code/S4_analysis_reproduction_script.py
- code/TESTED_ENVIRONMENT.txt
- data/
- data/S1_deidentified_item_level_data.csv
- data/S2_analysis_ready_deidentified_data.csv
- data/S3_variable_dictionary.csv
- data/S5_data_audit_report.md
- ethics/
- ethics/E1_Ethics_Approval_English.pdf
- ethics/E2_Ethics_Approval_Chinese.pdf
- ethics/E3_Ethics_Documentation_Readme.txt
- ethics/E4_Ethics_Timeline_Clarification.txt
- materials/
- materials/M1_online_informed_consent_form.pdf
- materials/M2_tiktok_recruitment_materials_public.pdf
- materials/M3_end_of_study_debriefing_form.pdf
- materials/M4_final_questionnaire_pages_public.pdf
- results_tables/
- results_tables/T01_sample_characteristics.csv
- results_tables/T02_condition_counts.csv
- results_tables/T03_randomization_balance.csv
- results_tables/T04_correlations.csv
- results_tables/T05_reliability_validity.csv
- results_tables/T06_fornell_larcker.csv
- results_tables/T07_model_fit.csv
- results_tables/T08_structural_paths.csv
- results_tables/T09_mediation.csv
- results_tables/T10_moderation.csv
- results_tables/T11_simple_slopes.csv
- results_tables/T12_hypothesis_summary.csv
- results_tables/T13_composite_audit.csv
- results_tables/T14_outlier_audit.csv
- MANIFEST.txt
