# Supplementary material for: AI-Generated Content Disclosure and Prolonged Short-Video Engagement: A Heuristic-Systematic Risk-Trust Model Among Late-Adolescent and Emerging-Adult TikTok Users
Source: Behav Sci (Basel). 2026 Jul 13;16(7):1179. doi: 10.3390/bs16071179 (PMC13405702; doi:10.3390/bs16071179)
Supplement: Supplementary file 1 [file behavsci-16-01179-s001.zip › README_Reproducibility.txt]

Supplementary package for Behavioral Sciences

Manuscript title: AI-Generated Content Disclosure and Prolonged Short-Video Engagement: A Heuristic-Systematic Risk-Trust Model Among Late-Adolescent and Emerging-Adult TikTok Users
Manuscript ID: behavsci-4375413

Contents
- De-identified item-level and analysis-ready data
- Variable dictionary and data-audit report
- Pinned Python reproduction environment and public analysis script
- Publication-ready CSV result tables
- Public participant-facing consent, recruitment, debriefing, and questionnaire materials
- Bilingual ethics-approval documentation and timeline clarification

Important notes
- AI is coded 0 = no disclosure and 1 = AI-generated-content disclosure.
- PR, CT, PWI, and AL are recomputed from their item-level variables in the public script.
- Legacy dependent-variable labels have been standardized to PWI. This is a terminology-only relabeling; wording and data values are unchanged.
- AL2, AL5, and AL11 are already recoded in the public data and must not be reverse-coded again.
- Exact ages and geographic identifiers are not included for participant privacy.
- The variable dictionary uses the exact public-data column names, including the four archived *_original_exported audit fields.
- Live survey URLs and QR codes have been removed from the public participant-facing files to prevent unintended access after publication.
- The public script reproduces composite checks, condition counts, correlations, moderation coefficients, and simple slopes. CFA/SEM and bootstrap-mediation estimates are provided as publication-ready CSV result tables.

Execution
1. Install the packages listed in code/requirements.txt.
2. Run code/run_reproduction.sh, or execute code/S4_analysis_reproduction_script.py from the code directory.
3. Compare the generated code/outputs files with the corresponding results tables.
