# Supplementary material for: AI-Generated Content Disclosure and Prolonged Short-Video Engagement: A Heuristic-Systematic Risk-Trust Model Among Late-Adolescent and Emerging-Adult TikTok Users
Source: Behav Sci (Basel). 2026 Jul 13;16(7):1179. doi: 10.3390/bs16071179 (PMC13405702; doi:10.3390/bs16071179)
Supplement: Supplementary file 1 [file behavsci-16-01179-s001.zip › code/outputs/audit_recomputed_composites.csv]

Composite	Mean absolute difference	Max absolute difference	Mismatch n
PR	1.1533983644716905e-16	4.440892098500626e-16	0
CT	5.3660779523549233e-17	4.440892098500626e-16	0
PWI	5.859510407743882e-17	4.440892098500626e-16	0
AL	4.502571155424246e-17	4.440892098500626e-16	0
