# Supplementary material for: AI-Generated Content Disclosure and Prolonged Short-Video Engagement: A Heuristic-Systematic Risk-Trust Model Among Late-Adolescent and Emerging-Adult TikTok Users
Source: Behav Sci (Basel). 2026 Jul 13;16(7):1179. doi: 10.3390/bs16071179 (PMC13405702; doi:10.3390/bs16071179)
Supplement: Supplementary file 1 [file behavsci-16-01179-s001.zip › code/outputs/condition_counts.csv]

AI	n
0	364
1	356
