# Supplementary material for: AI-Generated Content Disclosure and Prolonged Short-Video Engagement: A Heuristic-Systematic Risk-Trust Model Among Late-Adolescent and Emerging-Adult TikTok Users
Source: Behav Sci (Basel). 2026 Jul 13;16(7):1179. doi: 10.3390/bs16071179 (PMC13405702; doi:10.3390/bs16071179)
Supplement: Supplementary file 1 [file behavsci-16-01179-s001.zip › code/outputs/core_correlations.csv]

	PR	CT	PWI	AL
PR	1.0	-0.3909988686186849	-0.3828767469324915	0.34092016484128373
CT	-0.3909988686186849	1.0	0.34836359486033547	-0.2225841186713983
PWI	-0.3828767469324915	0.34836359486033547	1.0	0.10651894785400375
AL	0.34092016484128373	-0.2225841186713983	0.10651894785400375	1.0
