# Supplementary material for: AI-Generated Content Disclosure and Prolonged Short-Video Engagement: A Heuristic-Systematic Risk-Trust Model Among Late-Adolescent and Emerging-Adult TikTok Users
Source: Behav Sci (Basel). 2026 Jul 13;16(7):1179. doi: 10.3390/bs16071179 (PMC13405702; doi:10.3390/bs16071179)
Supplement: Supplementary file 1 [file behavsci-16-01179-s001.zip › code/outputs/moderation_coefficients.csv]

Outcome	Term	b	SE	t	p	CI_low	CI_high	R2
PR	Intercept	2.7604803226332746	0.053793963183047355	51.31580124037437	4.478934350795643e-242	2.654867564000101	2.866093081266448	0.1680456111946863
PR	AI	0.47200805556413433	0.07631380070957479	6.185094323377257	1.0431476409509457e-09	0.3221824889425552	0.6218336221857135	0.1680456111946863
PR	AL_c	0.19666221001886355	0.05397622533454429	3.6434969062759106	0.00028838939564693644	0.09069161925221227	0.30263280078551485	0.1680456111946863
PR	AI:AL_c	0.19163768001346979	0.07192748131121443	2.6643179563635155	0.007888097282874	0.050423698493562985	0.3328516615333766	0.1680456111946863
CT	Intercept	4.6747397271823345	0.060366932836314516	77.43874845949078	0.0	4.556222370776145	4.793257083588524	0.16742979718605155
CT	AI	-0.8200026946300856	0.08563842128981844	-9.575172945505662	1.6166961142409902e-20	-0.9881351277551824	-0.6518702615049887	0.16742979718605155
CT	AL_c	-0.02618612839575738	0.06057146521145443	-0.43231789596539966	0.6656405520486619	-0.14510503968078795	0.0927327828892732	0.16742979718605155
CT	AI:AL_c	-0.26962180013421994	0.08071614687738235	-3.3403700568587382	0.0008800568313521679	-0.4280904169370666	-0.11115318333137328	0.16742979718605155
