# Supplementary material for: AI-Generated Content Disclosure and Prolonged Short-Video Engagement: A Heuristic-Systematic Risk-Trust Model Among Late-Adolescent and Emerging-Adult TikTok Users
Source: Behav Sci (Basel). 2026 Jul 13;16(7):1179. doi: 10.3390/bs16071179 (PMC13405702; doi:10.3390/bs16071179)
Supplement: Supplementary file 1 [file behavsci-16-01179-s001.zip › code/outputs/simple_slopes.csv]

Outcome	AI literacy level	AL value	Conditional effect	SE	t	p	CI_low	CI_high
PR	Low (-1 SD)	3.1729039864566593	0.2669710521733245	0.10708544928582624	2.4930656214621743	0.012889323787109497	0.05708357157310509	0.47685853277354395
PR	Mean	4.242824074074075	0.47200805556413433	0.07631380070957479	6.185094323377257	1.0431475683247982e-09	0.3224330061733678	0.6215831049549009
PR	High (+1 SD)	5.31274416169149	0.6770450589549442	0.1096583469453104	6.174131544155093	1.114226044762745e-09	0.46211469894213575	0.8919754189677526
CT	Low (-1 SD)	3.1729039864566593	-0.5315289146069158	0.12016999198938433	-4.423141799442496	1.1239753819447529e-05	-0.767062098906109	-0.29599573030772247
CT	Mean	4.242824074074075	-0.8200026946300856	0.08563842128981844	-9.575172945505662	0.0	-0.9878540003581298	-0.6521513889020414
CT	High (+1 SD)	5.31274416169149	-1.1084764746532554	0.12305726652753807	-9.007809989060643	0.0	-1.34966871704723	-0.8672842322592808
