# Supplementary material for: AI-Generated Content Disclosure and Prolonged Short-Video Engagement: A Heuristic-Systematic Risk-Trust Model Among Late-Adolescent and Emerging-Adult TikTok Users
Source: Behav Sci (Basel). 2026 Jul 13;16(7):1179. doi: 10.3390/bs16071179 (PMC13405702; doi:10.3390/bs16071179)
Supplement: Supplementary file 1 [file behavsci-16-01179-s001.zip › code/README_ANALYSIS_SCOPE.txt]

The public Python script reproduces composite-score checks, condition counts, correlations, regression-based moderation coefficients, and simple slopes. The publication-ready CFA/SEM and bootstrap-mediation estimates corresponding to the manuscript are supplied in results_tables/T07_model_fit.csv, T08_structural_paths.csv, and T09_mediation.csv. The public script does not re-estimate the CFA/SEM or bootstrap mediation.
