# Supplementary material for: AI-Generated Content Disclosure and Prolonged Short-Video Engagement: A Heuristic-Systematic Risk-Trust Model Among Late-Adolescent and Emerging-Adult TikTok Users
Source: Behav Sci (Basel). 2026 Jul 13;16(7):1179. doi: 10.3390/bs16071179 (PMC13405702; doi:10.3390/bs16071179)
Supplement: Supplementary file 1 [file behavsci-16-01179-s001.zip › code/S4_analysis_reproduction_script.py]

# Reproduction script for the AI-generated-content disclosure short-video experiment.
# Tested environment is recorded in TESTED_ENVIRONMENT.txt.
# This script reproduces composite-score checks, condition counts, correlations,
# regression-based moderation analyses, and simple slopes from the public data.
from pathlib import Path
import pandas as pd
import numpy as np
from scipy import stats
import statsmodels.formula.api as smf

HERE = Path(__file__).resolve().parent
DATA = HERE.parent / "data" / "S1_deidentified_item_level_data.csv"
OUT = HERE / "outputs"
OUT.mkdir(exist_ok=True)

df = pd.read_csv(DATA)

for name, items in {
    "PR": ["PR1", "PR2", "PR3"],
    "CT": ["CT1", "CT2", "CT3"],
    "PWI": ["PWI1", "PWI2", "PWI3"],
    "AL": [f"AL{i}" for i in range(1, 13)],
}.items():
    df[name + "_recomputed"] = df[items].mean(axis=1)
    df[name + "_diff"] = (df[name] - df[name + "_recomputed"]).abs()

audit = []
for name in ["PR", "CT", "PWI", "AL"]:
    audit.append([
        name,
        df[name + "_diff"].mean(),
        df[name + "_diff"].max(),
        int((df[name + "_diff"] > 1e-9).sum()),
    ])
pd.DataFrame(
    audit,
    columns=["Composite", "Mean absolute difference", "Max absolute difference", "Mismatch n"],
).to_csv(OUT / "audit_recomputed_composites.csv", index=False)

pd.crosstab(df["AI"], columns="n").to_csv(OUT / "condition_counts.csv")
df[["PR", "CT", "PWI", "AL"]].corr().to_csv(OUT / "core_correlations.csv")

mean_al = df["AL"].mean()
df["AL_c"] = df["AL"] - mean_al
models = []
for outcome in ["PR", "CT"]:
    model = smf.ols(f"{outcome} ~ AI * AL_c", data=df).fit()
    for term in ["Intercept", "AI", "AL_c", "AI:AL_c"]:
        ci = model.conf_int().loc[term]
        models.append([
            outcome, term, model.params[term], model.bse[term], model.tvalues[term],
            model.pvalues[term], ci.iloc[0], ci.iloc[1], model.rsquared,
        ])
pd.DataFrame(
    models,
    columns=["Outcome", "Term", "b", "SE", "t", "p", "CI_low", "CI_high", "R2"],
).to_csv(OUT / "moderation_coefficients.csv", index=False)

sd_al = df["AL"].std(ddof=1)
slopes = []
for outcome in ["PR", "CT"]:
    model = smf.ols(f"{outcome} ~ AI * AL_c", data=df).fit()
    cov = model.cov_params()
    for label, raw in [
        ("Low (-1 SD)", mean_al - sd_al),
        ("Mean", mean_al),
        ("High (+1 SD)", mean_al + sd_al),
    ]:
        centered = raw - mean_al
        effect = model.params["AI"] + model.params["AI:AL_c"] * centered
        variance = (
            cov.loc["AI", "AI"]
            + centered**2 * cov.loc["AI:AL_c", "AI:AL_c"]
            + 2 * centered * cov.loc["AI", "AI:AL_c"]
        )
        se = float(np.sqrt(variance))
        t_value = effect / se
        p_value = 2 * (1 - stats.t.cdf(abs(t_value), model.df_resid))
        slopes.append([
            outcome, label, raw, effect, se, t_value, p_value,
            effect - 1.96 * se, effect + 1.96 * se,
        ])
pd.DataFrame(
    slopes,
    columns=["Outcome", "AI literacy level", "AL value", "Conditional effect", "SE", "t", "p", "CI_low", "CI_high"],
).to_csv(OUT / "simple_slopes.csv", index=False)

print(f"Reproduction complete. Outputs written to: {OUT}")
