# Supplementary material for: AI-Generated Content Disclosure and Prolonged Short-Video Engagement: A Heuristic-Systematic Risk-Trust Model Among Late-Adolescent and Emerging-Adult TikTok Users
Source: Behav Sci (Basel). 2026 Jul 13;16(7):1179. doi: 10.3390/bs16071179 (PMC13405702; doi:10.3390/bs16071179)
Supplement: Supplementary file 1 [file behavsci-16-01179-s001.zip › code/TESTED_ENVIRONMENT.txt]

Tested public reproduction environment
Python 3.13.5
pandas 2.2.3
NumPy 2.3.5
SciPy 1.17.0
statsmodels 0.14.6
