# Supplementary material for: AI-Generated Content Disclosure and Prolonged Short-Video Engagement: A Heuristic-Systematic Risk-Trust Model Among Late-Adolescent and Emerging-Adult TikTok Users
Source: Behav Sci (Basel). 2026 Jul 13;16(7):1179. doi: 10.3390/bs16071179 (PMC13405702; doi:10.3390/bs16071179)
Supplement: Supplementary file 1 [file behavsci-16-01179-s001.zip › data/S2_analysis_ready_deidentified_data.csv]

anon_id	duration_sec	age_screen_18_24	gender	education	occupation	daily_short_video_time	AI	PR	CT	PWI	AL	AL_c
P0001	287.0	Passed	2	1	3	2	1	2.333333333333333	2.6666666666666665	3.333333333333333	3.333333333333333	-0.9094907407407412
P0002	218.0	Passed	1	3	4	1	0	3.333333333333333	4.333333333333333	5.666666666666667	4.333333333333333	0.0905092592592584
P0003	309.0	Passed	1	1	3	4	0	4.333333333333333	5.0	5.0	4.416666666666667	0.1738425925925923
P0004	344.0	Passed	2	1	5	2	1	3.333333333333333	2.6666666666666665	5.0	4.75	0.5071759259259254
P0005	715.0	Passed	2	3	4	1	0	3.0	3.6666666666666665	5.0	4.083333333333333	-0.1594907407407415
P0006	326.0	Passed	1	3	1	4	0	3.6666666666666665	4.0	2.333333333333333	5.166666666666667	0.9238425925925924
P0007	388.0	Passed	2	1	2	4	0	4.0	4.333333333333333	4.666666666666667	4.5	0.2571759259259254
P0008	298.0	Passed	1	3	3	4	1	2.333333333333333	3.0	4.333333333333333	3.5	-0.7428240740740746
P0009	307.0	Passed	2	1	5	2	0	3.6666666666666665	2.333333333333333	3.0	6.0	1.7571759259259254
P0010	207.0	Passed	1	2	2	4	0	3.6666666666666665	3.6666666666666665	5.0	2.583333333333333	-1.659490740740741
P0011	233.0	Passed	1	1	4	4	1	3.0	3.6666666666666665	3.333333333333333	2.75	-1.4928240740740746
P0012	361.0	Passed	1	3	1	4	1	3.0	3.0	4.0	5.5	1.2571759259259254
P0013	335.0	Passed	1	2	4	1	1	4.0	4.666666666666667	3.0	3.6666666666666665	-0.5761574074074081
P0014	212.0	Passed	1	3	1	4	1	4.0	3.6666666666666665	3.0	3.0	-1.2428240740740746
P0015	345.0	Passed	2	2	3	3	1	3.333333333333333	3.0	3.6666666666666665	5.583333333333333	1.3405092592592585
P0016	225.0	Passed	2	3	2	2	1	4.333333333333333	4.0	3.333333333333333	2.333333333333333	-1.909490740740741
P0017	205.0	Passed	2	3	1	4	0	2.333333333333333	3.333333333333333	4.666666666666667	4.25	0.0071759259259254
P0018	246.0	Passed	1	3	1	2	0	5.666666666666667	3.333333333333333	2.333333333333333	5.083333333333333	0.8405092592592585
P0019	189.0	Passed	2	1	2	4	0	3.333333333333333	4.333333333333333	2.333333333333333	3.1666666666666665	-1.076157407407408
P0020	371.0	Passed	1	3	3	3	0	5.0	3.333333333333333	1.6666666666666667	5.083333333333333	0.8405092592592585
P0021	224.0	Passed	1	3	3	3	0	2.6666666666666665	4.333333333333333	5.0	3.75	-0.4928240740740746
P0022	440.0	Passed	1	3	5	1	1	2.6666666666666665	3.6666666666666665	3.6666666666666665	2.833333333333333	-1.409490740740741
P0023	428.0	Passed	2	2	1	2	1	3.0	3.333333333333333	5.0	4.75	0.5071759259259254
P0024	219.0	Passed	1	3	3	3	1	3.333333333333333	4.333333333333333	6.333333333333333	3.9166666666666665	-0.326157407407408
P0025	998.0	Passed	2	2	1	2	1	3.0	3.0	4.333333333333333	5.166666666666667	0.9238425925925924
P0026	357.0	Passed	1	3	2	2	1	1.0	6.666666666666667	5.666666666666667	3.8333333333333335	-0.4094907407407411
P0027	191.0	Passed	2	1	5	3	1	2.6666666666666665	4.0	3.0	2.6666666666666665	-1.576157407407408
P0028	218.0	Passed	1	3	2	1	0	2.6666666666666665	5.0	5.0	3.9166666666666665	-0.326157407407408
P0029	278.0	Passed	1	1	4	3	0	2.333333333333333	5.0	4.333333333333333	3.1666666666666665	-1.076157407407408
P0030	902.0	Passed	1	1	4	3	1	5.666666666666667	4.0	3.0	5.666666666666667	1.4238425925925924
P0031	372.0	Passed	2	1	3	3	0	2.333333333333333	3.333333333333333	5.0	4.916666666666667	0.6738425925925924
P0032	447.0	Passed	1	3	5	4	1	1.6666666666666667	4.0	5.666666666666667	4.0	-0.2428240740740745
P0033	208.0	Passed	2	3	5	2	0	1.6666666666666667	6.666666666666667	5.666666666666667	3.9166666666666665	-0.326157407407408
P0034	360.0	Passed	1	1	4	4	0	4.333333333333333	2.0	3.0	5.666666666666667	1.4238425925925924
P0035	242.0	Passed	2	3	1	2	1	3.0	3.0	4.666666666666667	2.333333333333333	-1.909490740740741
P0036	327.0	Passed	1	3	5	3	0	3.0	6.0	5.0	4.5	0.2571759259259254
P0037	5359.0	Passed	1	1	4	4	0	1.0	5.0	4.333333333333333	4.416666666666667	0.1738425925925923
P0038	317.0	Passed	1	3	1	4	1	3.0	3.0	5.0	5.333333333333333	1.0905092592592585
P0039	266.0	Passed	1	3	2	4	1	5.0	3.0	4.333333333333333	5.083333333333333	0.8405092592592585
P0040	245.0	Passed	2	2	2	2	1	4.0	2.6666666666666665	3.0	6.833333333333333	2.5905092592592585
P0041	310.0	Passed	2	2	2	2	0	3.0	5.666666666666667	4.0	3.583333333333333	-0.6594907407407411
P0042	240.0	Passed	1	3	4	4	0	3.0	6.666666666666667	5.0	4.416666666666667	0.1738425925925923
P0043	249.0	Passed	2	2	3	3	1	4.0	5.333333333333333	6.0	4.75	0.5071759259259254
P0044	197.0	Passed	1	3	5	1	0	2.333333333333333	5.333333333333333	2.6666666666666665	3.25	-0.9928240740740746
P0045	354.0	Passed	1	4	1	4	1	2.0	4.333333333333333	3.333333333333333	2.75	-1.4928240740740746
P0046	301.0	Passed	1	3	3	4	1	1.6666666666666667	6.333333333333333	5.666666666666667	4.333333333333333	0.0905092592592584
P0047	385.0	Passed	1	3	4	1	0	3.333333333333333	3.0	2.0	2.5	-1.7428240740740746
P0048	255.0	Passed	2	1	3	2	0	2.6666666666666665	4.0	4.666666666666667	4.416666666666667	0.1738425925925923
P0049	403.0	Passed	2	2	1	4	1	3.0	4.666666666666667	3.6666666666666665	5.083333333333333	0.8405092592592585
P0050	332.0	Passed	1	3	2	4	1	2.6666666666666665	3.333333333333333	4.666666666666667	4.75	0.5071759259259254
P0051	259.0	Passed	2	3	1	3	1	3.6666666666666665	3.333333333333333	4.333333333333333	5.666666666666667	1.4238425925925924
P0052	297.0	Passed	1	1	4	3	0	2.333333333333333	3.333333333333333	2.6666666666666665	3.083333333333333	-1.159490740740741
P0053	544.0	Passed	2	3	2	1	1	1.6666666666666667	4.666666666666667	6.0	3.583333333333333	-0.6594907407407411
P0054	280.0	Passed	2	1	5	3	0	3.0	6.0	3.6666666666666665	3.8333333333333335	-0.4094907407407411
P0055	536.0	Passed	1	1	2	2	1	3.0	3.0	3.333333333333333	4.666666666666667	0.4238425925925924
P0056	194.0	Passed	1	3	3	4	0	2.0	5.0	5.333333333333333	4.5	0.2571759259259254
P0057	284.0	Passed	2	3	2	4	0	2.6666666666666665	3.333333333333333	2.0	1.9166666666666667	-2.326157407407408
P0058	428.0	Passed	1	2	4	4	1	3.6666666666666665	3.0	3.6666666666666665	5.916666666666667	1.6738425925925924
P0059	316.0	Passed	1	1	1	3	1	3.0	4.0	6.333333333333333	3.4166666666666665	-0.8261574074074081
P0060	231.0	Passed	2	2	2	4	0	2.6666666666666665	5.666666666666667	3.333333333333333	4.25	0.0071759259259254
P0061	307.0	Passed	2	2	2	4	1	2.6666666666666665	3.333333333333333	4.333333333333333	4.75	0.5071759259259254
P0062	479.0	Passed	2	2	2	4	1	2.333333333333333	5.666666666666667	6.0	4.0	-0.2428240740740745
P0063	212.0	Passed	1	2	3	2	1	3.0	2.6666666666666665	5.333333333333333	5.25	1.0071759259259254
P0064	217.0	Passed	1	2	4	1	0	2.333333333333333	5.666666666666667	4.333333333333333	4.416666666666667	0.1738425925925923
P0065	406.0	Passed	1	1	4	2	1	3.333333333333333	3.0	4.666666666666667	5.0	0.7571759259259254
P0066	310.0	Passed	1	2	4	1	0	2.0	5.666666666666667	5.0	3.9166666666666665	-0.326157407407408
P0067	228.0	Passed	2	1	2	2	0	4.0	2.0	2.6666666666666665	5.083333333333333	0.8405092592592585
P0068	286.0	Passed	2	3	1	4	1	3.6666666666666665	2.333333333333333	5.0	5.75	1.5071759259259254
P0069	318.0	Passed	1	3	3	3	0	2.333333333333333	3.6666666666666665	5.0	4.166666666666667	-0.0761574074074076
P0070	438.0	Passed	2	3	4	1	1	2.333333333333333	6.333333333333333	5.666666666666667	4.416666666666667	0.1738425925925923
P0071	291.0	Passed	2	3	4	2	0	1.0	7.0	5.333333333333333	4.083333333333333	-0.1594907407407415
P0072	236.0	Passed	1	3	5	3	1	3.6666666666666665	4.0	3.0	3.083333333333333	-1.159490740740741
P0073	200.0	Passed	2	3	4	3	0	1.6666666666666667	6.0	4.333333333333333	3.75	-0.4928240740740746
P0074	246.0	Passed	2	2	2	3	1	3.333333333333333	2.6666666666666665	4.333333333333333	5.25	1.0071759259259254
P0075	333.0	Passed	1	2	4	1	1	3.333333333333333	3.0	5.0	4.5	0.2571759259259254
P0076	259.0	Passed	2	3	2	3	1	3.0	3.6666666666666665	4.333333333333333	5.333333333333333	1.0905092592592585
P0077	254.0	Passed	1	3	2	4	0	2.6666666666666665	4.0	2.333333333333333	1.9166666666666667	-2.326157407407408
P0078	180.0	Passed	1	3	2	3	0	1.6666666666666667	5.0	4.333333333333333	4.083333333333333	-0.1594907407407415
P0079	396.0	Passed	2	3	2	4	1	3.0	3.0	4.333333333333333	4.833333333333333	0.5905092592592585
P0080	192.0	Passed	1	2	2	3	0	1.6666666666666667	6.0	3.333333333333333	3.9166666666666665	-0.326157407407408
P0081	228.0	Passed	2	3	2	1	1	3.333333333333333	2.6666666666666665	3.333333333333333	6.25	2.0071759259259254
P0082	407.0	Passed	1	3	2	2	1	1.6666666666666667	5.0	6.0	4.583333333333333	0.3405092592592584
P0083	250.0	Passed	2	2	4	1	0	2.0	6.0	5.0	4.166666666666667	-0.0761574074074076
P0084	199.0	Passed	2	2	2	4	1	7.0	5.666666666666667	3.333333333333333	5.666666666666667	1.4238425925925924
P0085	276.0	Passed	1	2	1	4	1	3.0	5.333333333333333	6.0	4.0	-0.2428240740740745
P0086	189.0	Passed	2	2	2	3	1	4.333333333333333	2.0	3.0	5.666666666666667	1.4238425925925924
P0087	256.0	Passed	1	2	2	3	1	3.333333333333333	2.333333333333333	3.6666666666666665	5.25	1.0071759259259254
P0088	300.0	Passed	1	3	3	3	1	6.333333333333333	3.0	3.333333333333333	4.0	-0.2428240740740745
P0089	197.0	Passed	1	3	1	4	1	2.0	5.333333333333333	6.333333333333333	3.5	-0.7428240740740746
P0090	197.0	Passed	1	2	1	4	0	2.6666666666666665	4.666666666666667	5.0	4.583333333333333	0.3405092592592584
P0091	242.0	Passed	1	2	1	4	1	3.0	3.0	4.666666666666667	5.0	0.7571759259259254
P0092	363.0	Passed	2	3	4	2	0	5.666666666666667	1.6666666666666667	2.333333333333333	5.083333333333333	0.8405092592592585
P0093	223.0	Passed	2	3	4	1	1	3.0	4.0	5.666666666666667	3.583333333333333	-0.6594907407407411
P0094	218.0	Passed	2	2	4	2	1	3.6666666666666665	3.0	4.666666666666667	4.833333333333333	0.5905092592592585
P0095	371.0	Passed	2	3	1	3	0	2.0	4.0	4.666666666666667	3.9166666666666665	-0.326157407407408
P0096	208.0	Passed	1	3	3	3	0	1.3333333333333333	6.0	5.333333333333333	3.583333333333333	-0.6594907407407411
P0097	184.0	Passed	2	3	2	2	0	3.0	5.333333333333333	4.0	4.75	0.5071759259259254
P0098	353.0	Passed	2	2	2	2	0	2.333333333333333	3.6666666666666665	5.333333333333333	4.166666666666667	-0.0761574074074076
P0099	431.0	Passed	1	2	2	3	1	2.0	5.333333333333333	5.666666666666667	3.9166666666666665	-0.326157407407408
P0100	241.0	Passed	1	3	4	3	0	2.333333333333333	5.666666666666667	4.0	4.0	-0.2428240740740745
P0101	202.0	Passed	2	3	3	3	1	5.333333333333333	6.0	4.333333333333333	5.166666666666667	0.9238425925925924
P0102	228.0	Passed	2	3	2	3	0	2.333333333333333	4.0	5.0	4.583333333333333	0.3405092592592584
P0103	280.0	Passed	2	3	1	4	0	5.0	2.0	2.333333333333333	5.666666666666667	1.4238425925925924
P0104	218.0	Passed	1	3	1	4	0	3.0	5.333333333333333	2.333333333333333	2.6666666666666665	-1.576157407407408
P0105	243.0	Passed	1	2	2	3	1	3.0	3.333333333333333	5.333333333333333	5.416666666666667	1.1738425925925924
P0106	200.0	Passed	1	2	2	3	0	2.333333333333333	3.6666666666666665	2.333333333333333	2.25	-1.9928240740740744
P0107	849.0	Passed	2	3	5	3	1	3.0	3.333333333333333	4.0	4.666666666666667	0.4238425925925924
P0108	364.0	Passed	2	3	3	2	0	2.6666666666666665	5.0	4.666666666666667	4.583333333333333	0.3405092592592584
P0109	295.0	Passed	1	3	4	4	1	3.333333333333333	3.0	5.333333333333333	5.0	0.7571759259259254
P0110	189.0	Passed	1	2	2	3	0	3.0	3.333333333333333	1.3333333333333333	2.0	-2.2428240740740746
P0111	259.0	Passed	1	2	1	4	1	3.0	4.666666666666667	3.333333333333333	2.583333333333333	-1.659490740740741
P0112	282.0	Passed	1	3	2	3	1	1.0	6.0	6.333333333333333	4.166666666666667	-0.0761574074074076
P0113	328.0	Passed	2	3	1	3	0	1.0	6.666666666666667	5.333333333333333	3.9166666666666665	-0.326157407407408
P0114	245.0	Passed	2	3	4	2	0	1.0	4.0	5.0	4.0	-0.2428240740740745
P0115	406.0	Passed	1	2	4	1	1	3.333333333333333	2.6666666666666665	4.0	5.75	1.5071759259259254
P0116	230.0	Passed	2	3	2	4	1	2.333333333333333	3.333333333333333	4.0	5.333333333333333	1.0905092592592585
P0117	197.0	Passed	2	3	2	2	0	1.3333333333333333	4.333333333333333	4.666666666666667	4.333333333333333	0.0905092592592584
P0118	301.0	Passed	1	3	3	2	1	3.0	3.333333333333333	4.666666666666667	5.083333333333333	0.8405092592592585
P0119	268.0	Passed	2	3	2	3	1	2.333333333333333	3.6666666666666665	5.666666666666667	3.8333333333333335	-0.4094907407407411
P0120	291.0	Passed	2	3	2	2	0	2.333333333333333	5.333333333333333	4.666666666666667	4.333333333333333	0.0905092592592584
P0121	315.0	Passed	2	2	2	4	1	4.666666666666667	2.333333333333333	4.0	6.25	2.0071759259259254
P0122	214.0	Passed	2	2	1	4	1	2.333333333333333	3.0	5.666666666666667	2.75	-1.4928240740740746
P0123	371.0	Passed	2	2	1	2	0	3.0	5.333333333333333	4.333333333333333	5.5	1.2571759259259254
P0124	235.0	Passed	2	2	2	3	0	2.333333333333333	3.6666666666666665	4.333333333333333	5.416666666666667	1.1738425925925924
P0125	240.0	Passed	2	3	5	4	1	5.0	5.0	4.666666666666667	5.25	1.0071759259259254
P0126	229.0	Passed	2	3	1	3	0	3.0	3.333333333333333	3.0	2.5	-1.7428240740740746
P0127	218.0	Passed	1	3	3	4	1	3.333333333333333	3.0	6.333333333333333	3.1666666666666665	-1.076157407407408
P0128	181.0	Passed	2	3	1	3	0	2.6666666666666665	4.0	5.333333333333333	3.333333333333333	-0.9094907407407412
P0129	922.0	Passed	2	2	4	3	0	1.0	5.0	5.0	5.25	1.0071759259259254
P0130	433.0	Passed	1	3	5	3	1	3.333333333333333	3.0	4.0	5.0	0.7571759259259254
P0131	204.0	Passed	2	2	2	3	0	2.6666666666666665	5.333333333333333	4.0	3.25	-0.9928240740740746
P0132	232.0	Passed	1	3	5	3	0	3.333333333333333	5.333333333333333	4.666666666666667	4.75	0.5071759259259254
P0133	201.0	Passed	1	3	3	4	0	4.666666666666667	2.0	2.333333333333333	5.833333333333333	1.5905092592592585
P0134	272.0	Passed	2	3	4	2	1	4.0	4.666666666666667	4.666666666666667	3.083333333333333	-1.159490740740741
P0135	263.0	Passed	1	3	5	3	0	2.0	5.666666666666667	4.666666666666667	4.416666666666667	0.1738425925925923
P0136	316.0	Passed	1	2	2	4	1	3.333333333333333	2.333333333333333	3.6666666666666665	5.666666666666667	1.4238425925925924
P0137	225.0	Passed	2	3	3	3	0	1.3333333333333333	4.333333333333333	3.6666666666666665	2.583333333333333	-1.659490740740741
P0138	184.0	Passed	2	3	4	4	0	1.6666666666666667	4.666666666666667	3.6666666666666665	3.083333333333333	-1.159490740740741
P0139	263.0	Passed	1	3	2	3	1	3.0	4.0	4.0	5.166666666666667	0.9238425925925924
P0140	213.0	Passed	2	3	2	3	0	1.6666666666666667	6.666666666666667	4.333333333333333	3.75	-0.4928240740740746
P0141	292.0	Passed	1	3	2	4	1	4.0	3.0	4.333333333333333	5.916666666666667	1.6738425925925924
P0142	315.0	Passed	2	2	2	4	1	3.0	5.333333333333333	3.333333333333333	3.4166666666666665	-0.8261574074074081
P0143	313.0	Passed	1	3	2	2	1	1.6666666666666667	6.333333333333333	5.666666666666667	3.9166666666666665	-0.326157407407408
P0144	221.0	Passed	2	3	4	1	0	2.0	3.6666666666666665	1.3333333333333333	2.25	-1.9928240740740744
P0145	359.0	Passed	2	3	5	3	0	1.3333333333333333	6.333333333333333	5.333333333333333	4.25	0.0071759259259254
P0146	197.0	Passed	1	3	3	3	1	2.6666666666666665	4.666666666666667	3.333333333333333	3.6666666666666665	-0.5761574074074081
P0147	211.0	Passed	2	2	4	4	0	2.333333333333333	6.0	5.0	4.333333333333333	0.0905092592592584
P0148	303.0	Passed	1	3	4	4	0	3.333333333333333	4.333333333333333	5.0	5.083333333333333	0.8405092592592585
P0149	440.0	Passed	2	3	4	4	0	3.0	5.333333333333333	4.0	3.25	-0.9928240740740746
P0150	512.0	Passed	1	3	2	3	0	3.0	4.666666666666667	4.0	2.583333333333333	-1.659490740740741
P0151	346.0	Passed	2	3	4	3	1	3.6666666666666665	3.0	4.0	5.75	1.5071759259259254
P0152	188.0	Passed	1	3	2	4	1	4.333333333333333	5.333333333333333	5.666666666666667	5.166666666666667	0.9238425925925924
P0153	351.0	Passed	1	3	4	3	0	2.0	5.333333333333333	5.333333333333333	4.416666666666667	0.1738425925925923
P0154	301.0	Passed	1	2	4	3	0	3.0	5.333333333333333	5.666666666666667	4.333333333333333	0.0905092592592584
P0155	427.0	Passed	2	2	4	3	1	3.0	3.0	6.0	3.4166666666666665	-0.8261574074074081
P0156	254.0	Passed	2	3	2	2	0	3.333333333333333	5.666666666666667	4.666666666666667	3.8333333333333335	-0.4094907407407411
P0157	384.0	Passed	1	3	3	4	1	2.6666666666666665	4.0	3.333333333333333	2.833333333333333	-1.409490740740741
P0158	190.0	Passed	2	3	5	2	0	3.333333333333333	3.0	1.3333333333333333	2.0	-2.2428240740740746
P0159	242.0	Passed	2	3	1	3	1	1.3333333333333333	5.666666666666667	6.0	4.5	0.2571759259259254
P0160	216.0	Passed	1	3	2	2	0	2.333333333333333	4.0	4.0	3.083333333333333	-1.159490740740741
P0161	411.0	Passed	2	3	5	4	1	4.666666666666667	3.0	3.333333333333333	5.75	1.5071759259259254
P0162	197.0	Passed	2	3	2	4	0	2.333333333333333	4.666666666666667	3.333333333333333	3.25	-0.9928240740740746
P0163	352.0	Passed	1	2	2	3	1	4.0	5.666666666666667	3.333333333333333	3.1666666666666665	-1.076157407407408
P0164	262.0	Passed	2	3	2	4	1	3.333333333333333	3.6666666666666665	4.333333333333333	5.583333333333333	1.3405092592592585
P0165	352.0	Passed	1	2	2	3	0	1.3333333333333333	5.0	4.666666666666667	4.333333333333333	0.0905092592592584
P0166	339.0	Passed	1	2	2	4	1	3.333333333333333	5.333333333333333	6.666666666666667	3.8333333333333335	-0.4094907407407411
P0167	623.0	Passed	1	2	3	4	1	3.333333333333333	3.0	5.333333333333333	2.75	-1.4928240740740746
P0168	234.0	Passed	1	3	1	3	0	3.333333333333333	5.666666666666667	4.333333333333333	4.083333333333333	-0.1594907407407415
P0169	306.0	Passed	2	3	4	2	0	1.6666666666666667	5.666666666666667	5.333333333333333	4.0	-0.2428240740740745
P0170	353.0	Passed	1	3	1	3	1	3.6666666666666665	2.0	3.0	5.416666666666667	1.1738425925925924
P0171	188.0	Passed	1	2	3	3	0	2.0	4.333333333333333	5.333333333333333	2.833333333333333	-1.409490740740741
P0172	187.0	Passed	2	2	2	2	1	3.6666666666666665	4.666666666666667	3.0	2.583333333333333	-1.659490740740741
P0173	267.0	Passed	1	2	2	3	1	6.0	5.666666666666667	3.0	5.75	1.5071759259259254
P0174	332.0	Passed	2	2	4	3	0	2.333333333333333	5.0	4.333333333333333	4.583333333333333	0.3405092592592584
P0175	279.0	Passed	2	3	2	4	1	2.333333333333333	3.333333333333333	4.333333333333333	4.666666666666667	0.4238425925925924
P0176	311.0	Passed	2	3	4	2	1	6.666666666666667	2.0	3.0	5.583333333333333	1.3405092592592585
P0177	351.0	Passed	1	3	3	2	1	2.6666666666666665	2.333333333333333	3.333333333333333	2.9166666666666665	-1.326157407407408
P0178	268.0	Passed	1	3	2	4	1	4.0	4.666666666666667	5.666666666666667	3.8333333333333335	-0.4094907407407411
P0179	309.0	Passed	1	3	2	3	1	5.0	2.333333333333333	3.0	5.666666666666667	1.4238425925925924
P0180	215.0	Passed	2	3	4	3	0	3.0	4.666666666666667	5.666666666666667	4.166666666666667	-0.0761574074074076
P0181	210.0	Passed	2	3	3	3	0	1.6666666666666667	5.666666666666667	4.0	3.1666666666666665	-1.076157407407408
P0182	294.0	Passed	1	2	2	3	1	5.333333333333333	4.666666666666667	4.666666666666667	5.0	0.7571759259259254
P0183	345.0	Passed	2	3	5	3	0	4.0	4.666666666666667	3.0	3.083333333333333	-1.159490740740741
P0184	384.0	Passed	1	2	4	3	1	3.6666666666666665	3.0	3.6666666666666665	5.75	1.5071759259259254
P0185	250.0	Passed	1	3	1	1	0	2.333333333333333	5.666666666666667	3.333333333333333	4.0	-0.2428240740740745
P0186	275.0	Passed	2	2	2	4	1	4.333333333333333	4.0	5.666666666666667	3.583333333333333	-0.6594907407407411
P0187	425.0	Passed	2	3	5	3	0	3.0	5.0	5.333333333333333	4.416666666666667	0.1738425925925923
P0188	202.0	Passed	1	2	3	2	0	2.333333333333333	4.0	4.0	3.6666666666666665	-0.5761574074074081
P0189	211.0	Passed	1	3	3	3	1	2.333333333333333	3.0	4.333333333333333	5.25	1.0071759259259254
P0190	307.0	Passed	1	2	2	3	1	5.333333333333333	1.6666666666666667	3.333333333333333	5.416666666666667	1.1738425925925924
P0191	437.0	Passed	2	3	4	2	1	2.333333333333333	3.0	3.333333333333333	2.9166666666666665	-1.326157407407408
P0192	485.0	Passed	2	3	5	2	1	1.0	6.0	6.333333333333333	4.0	-0.2428240740740745
P0193	205.0	Passed	1	3	4	3	1	3.333333333333333	4.333333333333333	3.333333333333333	3.5	-0.7428240740740746
P0194	351.0	Passed	2	3	3	4	1	4.666666666666667	3.6666666666666665	4.666666666666667	5.416666666666667	1.1738425925925924
P0195	252.0	Passed	2	2	2	3	0	2.333333333333333	5.0	2.6666666666666665	5.583333333333333	1.3405092592592585
P0196	387.0	Passed	1	3	3	2	0	2.6666666666666665	2.333333333333333	2.333333333333333	3.083333333333333	-1.159490740740741
P0197	313.0	Passed	1	3	4	3	1	3.333333333333333	3.0	4.666666666666667	2.75	-1.4928240740740746
P0198	246.0	Passed	1	3	2	4	0	3.0	5.333333333333333	5.333333333333333	4.333333333333333	0.0905092592592584
P0199	335.0	Passed	1	3	1	3	0	2.0	6.333333333333333	4.333333333333333	4.416666666666667	0.1738425925925923
P0200	289.0	Passed	1	2	1	4	0	4.0	4.333333333333333	2.0	2.333333333333333	-1.909490740740741
P0201	184.0	Passed	1	3	3	4	0	2.333333333333333	4.666666666666667	4.666666666666667	4.833333333333333	0.5905092592592585
P0202	561.0	Passed	1	3	4	3	0	3.333333333333333	6.0	5.666666666666667	4.583333333333333	0.3405092592592584
P0203	237.0	Passed	2	2	4	2	1	3.0	3.333333333333333	5.333333333333333	3.4166666666666665	-0.8261574074074081
P0204	324.0	Passed	1	2	1	3	0	3.0	4.666666666666667	5.0	4.666666666666667	0.4238425925925924
P0205	312.0	Passed	2	3	3	3	0	2.6666666666666665	5.333333333333333	3.0	1.9166666666666667	-2.326157407407408
P0206	301.0	Passed	2	2	2	4	0	2.333333333333333	4.666666666666667	4.0	5.25	1.0071759259259254
P0207	338.0	Passed	2	3	3	3	1	4.333333333333333	5.0	4.0	2.6666666666666665	-1.576157407407408
P0208	351.0	Passed	1	3	2	4	0	2.333333333333333	3.333333333333333	3.0	2.25	-1.9928240740740744
P0209	297.0	Passed	2	3	3	3	0	3.0	3.333333333333333	2.0	2.1666666666666665	-2.076157407407408
P0210	237.0	Passed	1	3	3	3	0	2.333333333333333	4.666666666666667	3.333333333333333	3.6666666666666665	-0.5761574074074081
P0211	204.0	Passed	1	2	3	2	0	2.0	4.0	4.0	4.666666666666667	0.4238425925925924
P0212	265.0	Passed	1	2	2	1	0	1.3333333333333333	4.666666666666667	3.6666666666666665	3.4166666666666665	-0.8261574074074081
P0213	384.0	Passed	1	3	2	4	1	3.0	3.0	5.333333333333333	4.75	0.5071759259259254
P0214	378.0	Passed	2	2	4	3	1	2.333333333333333	3.6666666666666665	4.0	3.0	-1.2428240740740746
P0215	371.0	Passed	2	3	1	4	1	3.333333333333333	4.0	3.333333333333333	3.5	-0.7428240740740746
P0216	235.0	Passed	1	3	5	3	1	2.333333333333333	3.6666666666666665	6.0	2.5	-1.7428240740740746
P0217	295.0	Passed	2	3	5	3	0	2.0	5.666666666666667	4.666666666666667	4.583333333333333	0.3405092592592584
P0218	274.0	Passed	2	3	4	3	1	5.0	4.0	4.0	5.25	1.0071759259259254
P0219	247.0	Passed	2	2	2	3	1	2.333333333333333	3.6666666666666665	3.6666666666666665	3.083333333333333	-1.159490740740741
P0220	241.0	Passed	2	3	1	2	1	4.0	2.6666666666666665	6.0	4.833333333333333	0.5905092592592585
P0221	314.0	Passed	2	2	2	3	0	2.0	4.666666666666667	4.333333333333333	4.333333333333333	0.0905092592592584
P0222	421.0	Passed	1	3	2	4	1	2.333333333333333	3.333333333333333	3.0	3.0	-1.2428240740740746
P0223	296.0	Passed	2	2	2	3	1	2.6666666666666665	2.333333333333333	5.0	4.833333333333333	0.5905092592592585
P0224	242.0	Passed	2	3	2	3	0	3.333333333333333	4.333333333333333	3.0	2.5	-1.7428240740740746
P0225	277.0	Passed	1	2	3	3	1	4.666666666666667	2.0	3.333333333333333	5.833333333333333	1.5905092592592585
P0226	347.0	Passed	2	3	5	3	0	3.0	4.666666666666667	4.333333333333333	5.5	1.2571759259259254
P0227	197.0	Passed	1	3	2	3	1	5.333333333333333	5.0	4.0	5.333333333333333	1.0905092592592585
P0228	282.0	Passed	1	3	1	1	0	2.6666666666666665	5.333333333333333	4.333333333333333	4.666666666666667	0.4238425925925924
P0229	316.0	Passed	1	2	2	2	1	3.333333333333333	3.333333333333333	5.0	5.166666666666667	0.9238425925925924
P0230	267.0	Passed	2	4	1	2	0	3.0	4.333333333333333	5.666666666666667	5.333333333333333	1.0905092592592585
P0231	226.0	Passed	1	2	1	4	0	2.333333333333333	6.0	3.0	3.0	-1.2428240740740746
P0232	223.0	Passed	1	2	1	3	1	3.6666666666666665	4.333333333333333	4.333333333333333	5.666666666666667	1.4238425925925924
P0233	366.0	Passed	2	3	2	4	0	2.0	4.333333333333333	3.0	3.6666666666666665	-0.5761574074074081
P0234	298.0	Passed	2	2	1	4	0	1.6666666666666667	4.0	4.333333333333333	2.833333333333333	-1.409490740740741
P0235	282.0	Passed	2	3	3	2	0	5.333333333333333	3.333333333333333	1.0	5.5	1.2571759259259254
P0236	268.0	Passed	2	3	3	4	0	1.0	7.0	5.666666666666667	4.166666666666667	-0.0761574074074076
P0237	317.0	Passed	1	4	1	3	0	1.6666666666666667	6.333333333333333	5.0	4.416666666666667	0.1738425925925923
P0238	305.0	Passed	2	4	1	3	1	3.333333333333333	2.333333333333333	3.6666666666666665	6.166666666666667	1.9238425925925924
P0239	274.0	Passed	2	3	1	4	0	2.0	3.6666666666666665	2.6666666666666665	3.083333333333333	-1.159490740740741
P0240	457.0	Passed	2	3	3	3	1	2.6666666666666665	2.6666666666666665	4.333333333333333	5.416666666666667	1.1738425925925924
P0241	284.0	Passed	2	2	4	4	0	3.0	4.666666666666667	4.666666666666667	5.916666666666667	1.6738425925925924
P0242	411.0	Passed	1	2	2	4	0	2.333333333333333	4.666666666666667	5.0	3.8333333333333335	-0.4094907407407411
P0243	229.0	Passed	2	2	2	2	0	3.333333333333333	5.333333333333333	4.0	4.25	0.0071759259259254
P0244	291.0	Passed	2	3	1	4	1	6.0	4.666666666666667	4.0	6.5	2.2571759259259254
P0245	311.0	Passed	2	3	4	2	0	2.0	6.0	4.333333333333333	4.666666666666667	0.4238425925925924
P0246	217.0	Passed	2	3	2	1	0	2.333333333333333	4.333333333333333	4.333333333333333	3.9166666666666665	-0.326157407407408
P0247	310.0	Passed	1	3	5	2	0	2.0	5.333333333333333	4.666666666666667	4.333333333333333	0.0905092592592584
P0248	234.0	Passed	1	2	2	3	1	2.333333333333333	3.6666666666666665	4.0	3.583333333333333	-0.6594907407407411
P0249	204.0	Passed	1	2	3	3	1	3.0	2.6666666666666665	3.333333333333333	5.0	0.7571759259259254
P0250	201.0	Passed	2	3	1	4	1	2.333333333333333	3.6666666666666665	3.333333333333333	3.4166666666666665	-0.8261574074074081
P0251	322.0	Passed	1	2	2	3	0	3.0	4.0	2.333333333333333	2.1666666666666665	-2.076157407407408
P0252	227.0	Passed	2	2	4	3	1	3.0	3.0	3.6666666666666665	5.25	1.0071759259259254
P0253	213.0	Passed	1	2	2	3	1	3.0	5.0	6.333333333333333	3.75	-0.4928240740740746
P0254	243.0	Passed	2	3	5	3	0	1.3333333333333333	6.666666666666667	5.666666666666667	5.166666666666667	0.9238425925925924
P0255	295.0	Passed	1	3	2	3	0	2.333333333333333	4.0	4.0	4.0	-0.2428240740740745
P0256	337.0	Passed	2	2	2	2	0	2.0	3.6666666666666665	5.0	3.75	-0.4928240740740746
P0257	322.0	Passed	1	3	5	2	1	6.0	4.0	3.0	5.0	0.7571759259259254
P0258	430.0	Passed	2	3	2	3	0	2.333333333333333	6.0	4.333333333333333	4.0	-0.2428240740740745
P0259	309.0	Passed	1	3	5	2	0	3.0	5.666666666666667	3.333333333333333	3.9166666666666665	-0.326157407407408
P0260	185.0	Passed	1	3	2	3	0	2.333333333333333	6.333333333333333	3.333333333333333	3.083333333333333	-1.159490740740741
P0261	439.0	Passed	1	3	2	4	0	1.3333333333333333	6.333333333333333	5.333333333333333	3.9166666666666665	-0.326157407407408
P0262	806.0	Passed	1	3	1	3	0	2.6666666666666665	3.0	2.0	2.083333333333333	-2.159490740740741
P0263	208.0	Passed	2	2	2	4	0	1.6666666666666667	5.0	5.333333333333333	3.8333333333333335	-0.4094907407407411
P0264	306.0	Passed	1	3	2	2	0	2.0	4.666666666666667	5.0	4.5	0.2571759259259254
P0265	219.0	Passed	1	4	1	1	0	2.0	5.666666666666667	4.333333333333333	4.5	0.2571759259259254
P0266	246.0	Passed	1	2	1	3	1	3.0	3.0	4.333333333333333	4.666666666666667	0.4238425925925924
P0267	205.0	Passed	1	3	4	3	0	3.333333333333333	4.333333333333333	4.666666666666667	4.416666666666667	0.1738425925925923
P0268	292.0	Passed	2	3	4	2	0	1.6666666666666667	4.666666666666667	5.0	4.666666666666667	0.4238425925925924
P0269	213.0	Passed	2	3	1	4	0	2.0	6.0	5.333333333333333	3.9166666666666665	-0.326157407407408
P0270	316.0	Passed	1	3	5	3	1	3.333333333333333	3.333333333333333	6.333333333333333	4.916666666666667	0.6738425925925924
P0271	330.0	Passed	2	2	3	2	0	2.6666666666666665	3.6666666666666665	3.0	2.833333333333333	-1.409490740740741
P0272	256.0	Passed	1	3	4	4	0	1.6666666666666667	4.0	4.333333333333333	5.25	1.0071759259259254
P0273	293.0	Passed	1	2	4	4	0	2.333333333333333	4.0	4.0	5.0	0.7571759259259254
P0274	404.0	Passed	1	3	2	3	0	2.0	5.666666666666667	4.666666666666667	4.75	0.5071759259259254
P0275	181.0	Passed	1	3	3	4	1	3.333333333333333	4.666666666666667	4.0	3.4166666666666665	-0.8261574074074081
P0276	322.0	Passed	1	3	2	3	0	2.0	5.0	5.333333333333333	4.25	0.0071759259259254
P0277	562.0	Passed	1	3	5	3	1	3.6666666666666665	5.666666666666667	5.666666666666667	5.666666666666667	1.4238425925925924
P0278	301.0	Passed	2	3	1	2	1	2.333333333333333	2.6666666666666665	3.333333333333333	5.666666666666667	1.4238425925925924
P0279	231.0	Passed	1	3	5	2	0	1.6666666666666667	4.333333333333333	4.0	3.0	-1.2428240740740746
P0280	375.0	Passed	1	3	4	2	0	2.333333333333333	4.666666666666667	5.333333333333333	3.9166666666666665	-0.326157407407408
P0281	427.0	Passed	1	3	2	2	0	3.0	6.0	5.333333333333333	4.25	0.0071759259259254
P0282	292.0	Passed	1	3	2	4	1	3.6666666666666665	4.666666666666667	4.333333333333333	5.25	1.0071759259259254
P0283	202.0	Passed	2	2	2	3	1	2.333333333333333	3.6666666666666665	5.666666666666667	3.333333333333333	-0.9094907407407412
P0284	269.0	Passed	1	3	2	3	0	1.6666666666666667	4.333333333333333	5.333333333333333	4.0	-0.2428240740740745
P0285	475.0	Passed	2	3	1	3	1	5.333333333333333	5.0	4.666666666666667	4.833333333333333	0.5905092592592585
P0286	807.0	Passed	1	3	3	2	0	3.0	6.0	3.6666666666666665	4.666666666666667	0.4238425925925924
P0287	218.0	Passed	1	2	3	2	0	2.6666666666666665	4.333333333333333	5.0	2.75	-1.4928240740740746
P0288	267.0	Passed	1	3	2	2	0	3.333333333333333	6.0	5.0	4.25	0.0071759259259254
P0289	408.0	Passed	1	3	2	3	1	3.0	3.333333333333333	5.333333333333333	3.333333333333333	-0.9094907407407412
P0290	266.0	Passed	2	2	2	2	1	3.333333333333333	3.0	4.0	5.666666666666667	1.4238425925925924
P0291	1216.0	Passed	1	2	4	4	0	2.6666666666666665	6.0	4.666666666666667	4.666666666666667	0.4238425925925924
P0292	239.0	Passed	1	2	3	2	0	2.6666666666666665	3.333333333333333	5.333333333333333	3.1666666666666665	-1.076157407407408
P0293	281.0	Passed	2	3	4	2	0	3.333333333333333	3.0	2.6666666666666665	2.25	-1.9928240740740744
P0294	384.0	Passed	1	2	4	3	0	2.0	4.666666666666667	4.333333333333333	4.583333333333333	0.3405092592592584
P0295	653.0	Passed	2	3	4	2	1	4.0	3.333333333333333	4.0	5.5	1.2571759259259254
P0296	254.0	Passed	2	2	2	4	1	3.6666666666666665	3.333333333333333	5.0	3.0	-1.2428240740740746
P0297	384.0	Passed	1	3	3	4	0	3.333333333333333	5.333333333333333	5.0	5.25	1.0071759259259254
P0298	299.0	Passed	1	2	1	4	0	3.6666666666666665	4.666666666666667	2.0	2.5	-1.7428240740740746
P0299	287.0	Passed	1	3	1	4	0	3.0	6.0	4.666666666666667	4.166666666666667	-0.0761574074074076
P0300	224.0	Passed	1	3	3	2	0	2.6666666666666665	4.666666666666667	4.666666666666667	4.666666666666667	0.4238425925925924
P0301	263.0	Passed	1	4	2	4	1	5.333333333333333	4.666666666666667	3.0	6.166666666666667	1.9238425925925924
P0302	372.0	Passed	2	2	2	2	1	2.333333333333333	3.6666666666666665	5.666666666666667	3.083333333333333	-1.159490740740741
P0303	345.0	Passed	1	3	2	4	1	4.333333333333333	3.333333333333333	3.333333333333333	5.416666666666667	1.1738425925925924
P0304	653.0	Passed	2	2	2	4	1	3.6666666666666665	4.333333333333333	5.666666666666667	3.8333333333333335	-0.4094907407407411
P0305	387.0	Passed	1	2	1	4	0	3.6666666666666665	4.666666666666667	2.333333333333333	5.833333333333333	1.5905092592592585
P0306	210.0	Passed	1	3	3	3	0	6.333333333333333	2.0	1.6666666666666667	5.0	0.7571759259259254
P0307	468.0	Passed	2	3	3	3	0	1.3333333333333333	4.666666666666667	5.0	4.583333333333333	0.3405092592592584
P0308	417.0	Passed	2	3	5	3	1	3.0	3.333333333333333	6.0	3.333333333333333	-0.9094907407407412
P0309	423.0	Passed	2	3	3	4	1	2.6666666666666665	4.333333333333333	4.0	4.083333333333333	-0.1594907407407415
P0310	284.0	Passed	1	2	1	2	0	3.333333333333333	4.666666666666667	4.666666666666667	4.75	0.5071759259259254
P0311	300.0	Passed	2	3	2	3	1	2.6666666666666665	5.333333333333333	5.666666666666667	3.75	-0.4928240740740746
P0312	275.0	Passed	1	2	3	3	0	2.0	5.0	4.333333333333333	4.083333333333333	-0.1594907407407415
P0313	354.0	Passed	1	3	2	3	0	5.666666666666667	2.6666666666666665	2.0	5.583333333333333	1.3405092592592585
P0314	273.0	Passed	1	2	1	4	1	3.6666666666666665	3.0	3.0	6.25	2.0071759259259254
P0315	252.0	Passed	1	3	4	3	1	5.0	4.333333333333333	4.666666666666667	3.1666666666666665	-1.076157407407408
P0316	307.0	Passed	1	3	4	2	0	3.333333333333333	5.333333333333333	5.0	3.8333333333333335	-0.4094907407407411
P0317	241.0	Passed	1	4	2	4	1	5.0	5.666666666666667	5.666666666666667	3.0	-1.2428240740740746
P0318	270.0	Passed	2	3	1	4	0	4.0	4.333333333333333	2.0	2.833333333333333	-1.409490740740741
P0319	201.0	Passed	2	2	2	1	1	2.6666666666666665	5.0	6.333333333333333	4.0	-0.2428240740740745
P0320	180.0	Passed	1	4	2	2	1	2.333333333333333	4.0	3.6666666666666665	3.75	-0.4928240740740746
P0321	187.0	Passed	1	2	3	3	0	2.0	4.666666666666667	3.333333333333333	2.25	-1.9928240740740744
P0322	587.0	Passed	1	2	4	2	1	3.333333333333333	3.0	3.333333333333333	5.25	1.0071759259259254
P0323	240.0	Passed	2	3	5	4	1	3.0	4.666666666666667	6.333333333333333	3.8333333333333335	-0.4094907407407411
P0324	332.0	Passed	1	3	3	3	1	2.6666666666666665	5.0	7.0	4.0	-0.2428240740740745
P0325	224.0	Passed	2	4	1	1	1	2.6666666666666665	3.6666666666666665	3.6666666666666665	2.4166666666666665	-1.826157407407408
P0326	226.0	Passed	2	2	3	4	0	3.0	4.666666666666667	2.333333333333333	2.75	-1.4928240740740746
P0327	290.0	Passed	1	2	4	3	0	3.6666666666666665	5.0	2.6666666666666665	3.25	-0.9928240740740746
P0328	311.0	Passed	1	3	5	3	1	3.6666666666666665	5.0	3.0	2.583333333333333	-1.659490740740741
P0329	213.0	Passed	2	2	2	3	1	4.666666666666667	2.0	3.6666666666666665	5.5	1.2571759259259254
P0330	194.0	Passed	1	3	5	3	1	2.6666666666666665	2.0	3.333333333333333	2.9166666666666665	-1.326157407407408
P0331	868.0	Passed	1	3	3	4	1	6.333333333333333	2.0	3.0	5.25	1.0071759259259254
P0332	623.0	Passed	1	3	3	3	0	3.0	3.333333333333333	2.333333333333333	2.1666666666666665	-2.076157407407408
P0333	355.0	Passed	2	3	1	3	1	2.6666666666666665	5.333333333333333	6.666666666666667	3.4166666666666665	-0.8261574074074081
P0334	417.0	Passed	2	3	4	4	1	3.0	5.666666666666667	6.333333333333333	3.6666666666666665	-0.5761574074074081
P0335	349.0	Passed	2	4	2	4	1	3.6666666666666665	3.333333333333333	4.666666666666667	5.583333333333333	1.3405092592592585
P0336	201.0	Passed	2	2	1	2	0	3.0	4.666666666666667	2.6666666666666665	2.9166666666666665	-1.326157407407408
P0337	193.0	Passed	1	2	2	2	1	3.333333333333333	2.6666666666666665	3.333333333333333	6.333333333333333	2.0905092592592585
P0338	225.0	Passed	1	2	3	4	0	2.0	4.333333333333333	3.6666666666666665	3.583333333333333	-0.6594907407407411
P0339	313.0	Passed	1	2	2	4	0	3.333333333333333	4.333333333333333	4.666666666666667	5.166666666666667	0.9238425925925924
P0340	230.0	Passed	1	3	5	3	0	2.333333333333333	4.0	2.6666666666666665	3.1666666666666665	-1.076157407407408
P0341	218.0	Passed	2	2	1	3	1	2.6666666666666665	4.0	3.333333333333333	3.25	-0.9928240740740746
P0342	235.0	Passed	1	3	3	3	0	2.333333333333333	6.666666666666667	3.6666666666666665	2.583333333333333	-1.659490740740741
P0343	181.0	Passed	2	3	1	4	0	3.0	4.0	2.333333333333333	2.083333333333333	-2.159490740740741
P0344	237.0	Passed	2	4	2	2	0	2.6666666666666665	5.333333333333333	5.0	4.25	0.0071759259259254
P0345	245.0	Passed	1	3	5	2	1	3.333333333333333	2.6666666666666665	3.333333333333333	6.25	2.0071759259259254
P0346	196.0	Passed	2	3	5	3	1	2.333333333333333	5.333333333333333	5.666666666666667	5.0	0.7571759259259254
P0347	351.0	Passed	2	2	2	2	0	2.6666666666666665	5.666666666666667	4.0	4.0	-0.2428240740740745
P0348	270.0	Passed	1	3	4	3	1	3.0	4.666666666666667	6.0	3.8333333333333335	-0.4094907407407411
P0349	220.0	Passed	2	4	2	4	1	3.333333333333333	3.333333333333333	6.0	3.8333333333333335	-0.4094907407407411
P0350	284.0	Passed	2	3	3	3	0	5.666666666666667	2.0	2.6666666666666665	5.0	0.7571759259259254
P0351	417.0	Passed	1	3	2	4	1	5.666666666666667	3.6666666666666665	3.0	4.75	0.5071759259259254
P0352	250.0	Passed	2	2	2	3	0	2.0	5.666666666666667	4.0	4.25	0.0071759259259254
P0353	190.0	Passed	1	4	2	4	0	2.333333333333333	3.6666666666666665	2.6666666666666665	2.6666666666666665	-1.576157407407408
P0354	583.0	Passed	1	3	2	2	1	2.6666666666666665	2.6666666666666665	5.0	4.916666666666667	0.6738425925925924
P0355	259.0	Passed	2	2	2	3	1	3.333333333333333	3.333333333333333	5.666666666666667	3.4166666666666665	-0.8261574074074081
P0356	311.0	Passed	1	2	3	3	1	3.0	3.6666666666666665	4.666666666666667	4.916666666666667	0.6738425925925924
P0357	213.0	Passed	2	2	3	3	1	3.333333333333333	3.0	5.333333333333333	3.583333333333333	-0.6594907407407411
P0358	984.0	Passed	2	3	4	3	1	1.6666666666666667	4.0	6.0	3.8333333333333335	-0.4094907407407411
P0359	222.0	Passed	1	3	4	3	1	3.6666666666666665	5.333333333333333	4.0	3.4166666666666665	-0.8261574074074081
P0360	281.0	Passed	1	3	5	3	1	3.333333333333333	4.333333333333333	3.333333333333333	3.25	-0.9928240740740746
P0361	304.0	Passed	1	4	1	4	1	2.6666666666666665	3.0	5.333333333333333	3.8333333333333335	-0.4094907407407411
P0362	264.0	Passed	1	3	5	2	0	1.6666666666666667	4.666666666666667	5.0	4.916666666666667	0.6738425925925924
P0363	223.0	Passed	1	3	4	4	0	1.0	5.666666666666667	5.333333333333333	4.083333333333333	-0.1594907407407415
P0364	187.0	Passed	2	2	2	1	1	2.6666666666666665	6.0	6.0	4.333333333333333	0.0905092592592584
P0365	453.0	Passed	2	2	3	3	1	2.6666666666666665	5.333333333333333	6.333333333333333	3.6666666666666665	-0.5761574074074081
P0366	254.0	Passed	1	3	5	4	0	6.0	1.6666666666666667	2.333333333333333	4.416666666666667	0.1738425925925923
P0367	196.0	Passed	1	2	4	3	0	3.0	4.0	5.0	4.833333333333333	0.5905092592592585
P0368	290.0	Passed	2	2	3	2	0	2.6666666666666665	6.0	4.0	4.416666666666667	0.1738425925925923
P0369	211.0	Passed	1	3	3	2	1	3.0	3.333333333333333	3.0	2.6666666666666665	-1.576157407407408
P0370	235.0	Passed	1	3	2	3	0	2.0	4.0	4.0	3.1666666666666665	-1.076157407407408
P0371	195.0	Passed	2	4	2	3	0	1.6666666666666667	6.0	5.0	4.333333333333333	0.0905092592592584
P0372	197.0	Passed	1	3	4	4	0	1.3333333333333333	7.0	5.333333333333333	3.75	-0.4928240740740746
P0373	214.0	Passed	1	3	3	2	1	3.0	3.333333333333333	5.333333333333333	2.4166666666666665	-1.826157407407408
P0374	447.0	Passed	2	2	2	2	1	3.0	3.0	5.0	4.833333333333333	0.5905092592592585
P0375	266.0	Passed	1	2	2	3	0	1.6666666666666667	5.666666666666667	5.333333333333333	4.416666666666667	0.1738425925925923
P0376	219.0	Passed	2	2	4	3	1	1.0	6.666666666666667	7.0	5.083333333333333	0.8405092592592585
P0377	320.0	Passed	2	4	2	4	0	2.6666666666666665	5.666666666666667	3.6666666666666665	4.333333333333333	0.0905092592592584
P0378	337.0	Passed	2	4	2	4	1	3.0	3.0	4.0	4.166666666666667	-0.0761574074074076
P0379	417.0	Passed	2	2	1	2	0	2.333333333333333	4.333333333333333	5.333333333333333	3.4166666666666665	-0.8261574074074081
P0380	289.0	Passed	1	2	4	4	0	3.6666666666666665	5.0	5.0	4.5	0.2571759259259254
P0381	215.0	Passed	2	4	2	4	1	2.6666666666666665	3.0	4.0	5.25	1.0071759259259254
P0382	230.0	Passed	1	3	3	4	1	3.6666666666666665	1.3333333333333333	4.0	5.416666666666667	1.1738425925925924
P0383	286.0	Passed	1	4	1	3	1	3.0	3.6666666666666665	4.0	5.333333333333333	1.0905092592592585
P0384	375.0	Passed	2	2	3	4	1	3.0	4.0	3.0	2.75	-1.4928240740740746
P0385	236.0	Passed	2	3	1	4	0	2.333333333333333	4.0	2.6666666666666665	2.9166666666666665	-1.326157407407408
P0386	231.0	Passed	2	3	5	2	0	3.333333333333333	7.0	2.333333333333333	1.5833333333333333	-2.659490740740741
P0387	211.0	Passed	2	3	2	2	0	1.6666666666666667	4.333333333333333	4.0	3.4166666666666665	-0.8261574074074081
P0388	251.0	Passed	1	2	3	3	1	4.666666666666667	5.0	3.0	6.5	2.2571759259259254
P0389	333.0	Passed	1	2	4	3	1	5.333333333333333	1.6666666666666667	3.0	5.583333333333333	1.3405092592592585
P0390	244.0	Passed	1	2	4	3	1	3.0	4.333333333333333	3.6666666666666665	2.833333333333333	-1.409490740740741
P0391	288.0	Passed	2	3	5	2	0	2.0	5.0	4.666666666666667	4.166666666666667	-0.0761574074074076
P0392	207.0	Passed	1	4	2	3	0	2.0	6.0	5.333333333333333	4.583333333333333	0.3405092592592584
P0393	401.0	Passed	1	4	2	4	0	2.6666666666666665	4.666666666666667	5.333333333333333	5.083333333333333	0.8405092592592585
P0394	275.0	Passed	2	3	2	2	0	1.3333333333333333	3.333333333333333	4.0	2.5	-1.7428240740740746
P0395	205.0	Passed	1	3	1	3	1	4.0	5.333333333333333	6.666666666666667	3.5	-0.7428240740740746
P0396	466.0	Passed	1	2	3	3	1	3.0	3.333333333333333	4.666666666666667	5.166666666666667	0.9238425925925924
P0397	190.0	Passed	1	3	5	2	1	2.6666666666666665	5.0	5.666666666666667	3.9166666666666665	-0.326157407407408
P0398	850.0	Passed	1	2	3	3	1	3.333333333333333	4.666666666666667	4.0	4.583333333333333	0.3405092592592584
P0399	342.0	Passed	1	2	4	3	0	3.0	3.333333333333333	5.666666666666667	4.583333333333333	0.3405092592592584
P0400	182.0	Passed	2	3	5	3	1	3.0	2.6666666666666665	5.333333333333333	3.583333333333333	-0.6594907407407411
P0401	290.0	Passed	1	2	2	4	0	5.666666666666667	2.0	2.6666666666666665	5.583333333333333	1.3405092592592585
P0402	369.0	Passed	2	3	2	4	0	3.0	4.666666666666667	5.0	4.333333333333333	0.0905092592592584
P0403	531.0	Passed	1	3	1	4	1	5.666666666666667	4.0	3.6666666666666665	6.083333333333333	1.8405092592592585
P0404	309.0	Passed	1	2	2	3	1	2.0	5.0	6.0	4.666666666666667	0.4238425925925924
P0405	283.0	Passed	1	3	3	4	1	4.666666666666667	1.6666666666666667	3.0	5.75	1.5071759259259254
P0406	216.0	Passed	1	3	1	4	1	5.0	2.6666666666666665	4.0	5.5	1.2571759259259254
P0407	233.0	Passed	1	2	1	2	1	2.6666666666666665	2.6666666666666665	3.6666666666666665	5.333333333333333	1.0905092592592585
P0408	425.0	Passed	2	2	4	4	1	3.6666666666666665	5.666666666666667	6.333333333333333	4.5	0.2571759259259254
P0409	240.0	Passed	2	3	4	4	1	3.0	3.333333333333333	5.0	5.833333333333333	1.5905092592592585
P0410	229.0	Passed	2	3	5	2	0	1.6666666666666667	6.666666666666667	5.0	4.5	0.2571759259259254
P0411	245.0	Passed	2	2	4	2	0	2.0	3.333333333333333	2.6666666666666665	2.833333333333333	-1.409490740740741
P0412	205.0	Passed	2	2	4	3	0	1.6666666666666667	5.666666666666667	5.333333333333333	4.083333333333333	-0.1594907407407415
P0413	240.0	Passed	2	3	5	4	1	4.0	2.333333333333333	3.333333333333333	6.083333333333333	1.8405092592592585
P0414	290.0	Passed	1	2	4	4	1	2.6666666666666665	4.333333333333333	3.333333333333333	2.75	-1.4928240740740746
P0415	363.0	Passed	1	2	3	3	0	4.0	5.333333333333333	5.0	4.333333333333333	0.0905092592592584
P0416	357.0	Passed	1	3	3	2	1	4.0	5.333333333333333	3.333333333333333	2.833333333333333	-1.409490740740741
P0417	297.0	Passed	2	4	1	1	1	4.0	2.6666666666666665	4.666666666666667	5.416666666666667	1.1738425925925924
P0418	218.0	Passed	2	3	5	2	0	5.666666666666667	5.0	2.6666666666666665	6.0	1.7571759259259254
P0419	335.0	Passed	2	2	1	4	1	5.333333333333333	5.666666666666667	3.6666666666666665	6.583333333333333	2.3405092592592585
P0420	297.0	Passed	2	3	1	3	1	3.333333333333333	2.6666666666666665	4.333333333333333	5.5	1.2571759259259254
P0421	262.0	Passed	1	2	1	3	0	2.0	4.666666666666667	5.333333333333333	5.25	1.0071759259259254
P0422	248.0	Passed	1	4	1	1	1	4.0	2.333333333333333	3.333333333333333	5.5	1.2571759259259254
P0423	215.0	Passed	2	3	2	3	0	2.6666666666666665	3.333333333333333	5.333333333333333	3.4166666666666665	-0.8261574074074081
P0424	280.0	Passed	2	2	2	3	0	2.333333333333333	6.333333333333333	5.0	4.5	0.2571759259259254
P0425	227.0	Passed	1	2	4	3	1	4.0	2.0	3.333333333333333	6.333333333333333	2.0905092592592585
P0426	298.0	Passed	2	3	4	2	1	4.0	3.333333333333333	3.0	6.0	1.7571759259259254
P0427	309.0	Passed	1	3	3	3	0	2.333333333333333	5.0	5.0	4.583333333333333	0.3405092592592584
P0428	241.0	Passed	2	2	1	3	1	3.333333333333333	3.6666666666666665	5.0	2.333333333333333	-1.909490740740741
P0429	262.0	Passed	1	3	2	3	0	3.333333333333333	5.333333333333333	4.0	4.5	0.2571759259259254
P0430	439.0	Passed	2	3	5	4	1	3.0	3.333333333333333	4.666666666666667	4.916666666666667	0.6738425925925924
P0431	233.0	Passed	2	3	4	2	1	4.333333333333333	2.0	3.333333333333333	5.916666666666667	1.6738425925925924
P0432	665.0	Passed	2	2	1	4	1	3.6666666666666665	3.6666666666666665	5.333333333333333	5.166666666666667	0.9238425925925924
P0433	270.0	Passed	1	2	1	2	1	3.333333333333333	3.0	4.333333333333333	5.166666666666667	0.9238425925925924
P0434	324.0	Passed	2	3	3	2	1	2.0	4.333333333333333	3.0	3.25	-0.9928240740740746
P0435	401.0	Passed	2	3	3	3	0	3.0	5.333333333333333	4.666666666666667	4.333333333333333	0.0905092592592584
P0436	266.0	Passed	1	2	3	3	1	2.6666666666666665	5.0	5.666666666666667	3.8333333333333335	-0.4094907407407411
P0437	277.0	Passed	1	3	3	3	0	2.333333333333333	4.333333333333333	5.0	4.833333333333333	0.5905092592592585
P0438	526.0	Passed	1	3	1	4	0	2.6666666666666665	6.0	4.0	4.583333333333333	0.3405092592592584
P0439	198.0	Passed	1	2	1	3	0	1.0	4.333333333333333	3.6666666666666665	3.583333333333333	-0.6594907407407411
P0440	473.0	Passed	2	2	2	2	0	2.333333333333333	4.666666666666667	3.6666666666666665	3.4166666666666665	-0.8261574074074081
P0441	806.0	Passed	1	3	2	3	0	3.333333333333333	5.333333333333333	5.0	4.75	0.5071759259259254
P0442	281.0	Passed	1	3	1	4	0	1.0	6.666666666666667	5.666666666666667	4.583333333333333	0.3405092592592584
P0443	250.0	Passed	1	3	3	3	1	2.6666666666666665	3.333333333333333	3.0	3.0	-1.2428240740740746
P0444	240.0	Passed	1	2	4	3	1	3.0	3.333333333333333	4.666666666666667	5.333333333333333	1.0905092592592585
P0445	357.0	Passed	2	3	2	3	0	2.0	5.0	5.0	3.6666666666666665	-0.5761574074074081
P0446	345.0	Passed	1	3	3	4	1	4.666666666666667	2.6666666666666665	3.6666666666666665	5.916666666666667	1.6738425925925924
P0447	7732.0	Passed	2	3	4	4	0	4.0	2.333333333333333	2.6666666666666665	6.666666666666667	2.4238425925925924
P0448	197.0	Passed	1	3	2	2	0	3.6666666666666665	4.333333333333333	2.6666666666666665	2.5	-1.7428240740740746
P0449	188.0	Passed	1	3	4	1	0	2.333333333333333	5.666666666666667	4.666666666666667	4.5	0.2571759259259254
P0450	286.0	Passed	2	3	4	3	0	6.666666666666667	2.0	2.0	4.833333333333333	0.5905092592592585
P0451	289.0	Passed	1	3	3	3	0	3.333333333333333	3.333333333333333	2.0	2.6666666666666665	-1.576157407407408
P0452	256.0	Passed	2	3	2	2	0	2.0	4.0	5.0	4.416666666666667	0.1738425925925923
P0453	307.0	Passed	2	3	4	4	0	2.333333333333333	5.0	3.6666666666666665	2.9166666666666665	-1.326157407407408
P0454	477.0	Passed	1	3	2	3	1	3.0	3.333333333333333	5.666666666666667	2.6666666666666665	-1.576157407407408
P0455	193.0	Passed	2	2	3	3	1	3.0	4.333333333333333	5.666666666666667	5.0	0.7571759259259254
P0456	213.0	Passed	1	3	1	3	0	2.333333333333333	5.666666666666667	4.666666666666667	4.5	0.2571759259259254
P0457	366.0	Passed	2	2	2	3	1	2.0	4.333333333333333	3.333333333333333	3.083333333333333	-1.159490740740741
P0458	408.0	Passed	2	2	3	4	1	3.333333333333333	2.333333333333333	4.666666666666667	5.083333333333333	0.8405092592592585
P0459	1146.0	Passed	1	2	1	4	0	3.0	5.666666666666667	5.0	4.25	0.0071759259259254
P0460	551.0	Passed	1	3	2	2	1	2.333333333333333	3.0	3.6666666666666665	3.1666666666666665	-1.076157407407408
P0461	217.0	Passed	1	2	3	4	1	3.6666666666666665	4.666666666666667	3.0	2.6666666666666665	-1.576157407407408
P0462	254.0	Passed	2	3	4	3	0	3.0	5.333333333333333	5.0	5.583333333333333	1.3405092592592585
P0463	290.0	Passed	1	3	2	3	0	4.666666666666667	5.666666666666667	4.666666666666667	4.833333333333333	0.5905092592592585
P0464	205.0	Passed	1	3	4	3	0	2.6666666666666665	5.333333333333333	5.0	4.166666666666667	-0.0761574074074076
P0465	180.0	Passed	1	3	2	3	0	3.0	4.333333333333333	5.0	5.166666666666667	0.9238425925925924
P0466	222.0	Passed	1	3	2	2	1	2.333333333333333	4.333333333333333	6.0	3.4166666666666665	-0.8261574074074081
P0467	310.0	Passed	2	2	4	3	1	3.0	4.333333333333333	3.6666666666666665	3.4166666666666665	-0.8261574074074081
P0468	214.0	Passed	1	3	1	4	0	2.0	5.666666666666667	3.0	3.583333333333333	-0.6594907407407411
P0469	204.0	Passed	2	2	1	2	0	2.333333333333333	5.0	3.333333333333333	3.583333333333333	-0.6594907407407411
P0470	333.0	Passed	1	2	1	3	0	2.6666666666666665	5.333333333333333	4.333333333333333	4.25	0.0071759259259254
P0471	332.0	Passed	1	2	1	2	0	2.333333333333333	5.333333333333333	4.333333333333333	4.5	0.2571759259259254
P0472	538.0	Passed	1	3	4	3	0	2.333333333333333	5.666666666666667	4.666666666666667	4.5	0.2571759259259254
P0473	200.0	Passed	1	2	1	4	0	2.0	3.6666666666666665	4.666666666666667	5.0	0.7571759259259254
P0474	242.0	Passed	1	2	2	4	0	1.6666666666666667	3.6666666666666665	4.333333333333333	5.0	0.7571759259259254
P0475	199.0	Passed	2	3	4	1	1	4.0	6.0	3.333333333333333	3.4166666666666665	-0.8261574074074081
P0476	232.0	Passed	2	4	3	2	0	4.0	2.333333333333333	3.0	5.916666666666667	1.6738425925925924
P0477	255.0	Passed	1	3	4	4	0	2.6666666666666665	4.666666666666667	3.6666666666666665	2.75	-1.4928240740740746
P0478	257.0	Passed	1	2	1	4	1	1.3333333333333333	6.666666666666667	6.333333333333333	4.833333333333333	0.5905092592592585
P0479	407.0	Passed	1	2	2	1	0	2.333333333333333	3.0	2.0	2.083333333333333	-2.159490740740741
P0480	246.0	Passed	2	3	1	3	1	3.0	2.6666666666666665	4.666666666666667	4.583333333333333	0.3405092592592584
P0481	393.0	Passed	2	2	4	3	1	2.333333333333333	3.333333333333333	4.333333333333333	5.083333333333333	0.8405092592592585
P0482	274.0	Passed	2	2	3	3	0	2.0	5.333333333333333	5.0	4.083333333333333	-0.1594907407407415
P0483	200.0	Passed	1	2	2	4	0	2.6666666666666665	4.333333333333333	2.6666666666666665	2.75	-1.4928240740740746
P0484	243.0	Passed	1	2	2	3	1	3.0	3.6666666666666665	4.666666666666667	4.833333333333333	0.5905092592592585
P0485	213.0	Passed	1	3	2	2	0	2.6666666666666665	6.333333333333333	4.0	4.416666666666667	0.1738425925925923
P0486	187.0	Passed	2	3	4	2	1	2.6666666666666665	2.6666666666666665	3.333333333333333	5.833333333333333	1.5905092592592585
P0487	229.0	Passed	2	2	1	3	1	3.0	3.333333333333333	5.666666666666667	3.583333333333333	-0.6594907407407411
P0488	468.0	Passed	1	3	1	4	0	3.333333333333333	6.0	4.0	4.583333333333333	0.3405092592592584
P0489	337.0	Passed	2	2	2	3	1	2.6666666666666665	4.333333333333333	5.666666666666667	3.6666666666666665	-0.5761574074074081
P0490	301.0	Passed	2	3	2	3	1	4.0	2.6666666666666665	3.6666666666666665	5.916666666666667	1.6738425925925924
P0491	332.0	Passed	1	3	4	3	1	6.0	4.666666666666667	3.0	5.416666666666667	1.1738425925925924
P0492	297.0	Passed	2	2	1	2	0	2.333333333333333	5.666666666666667	4.666666666666667	4.0	-0.2428240740740745
P0493	363.0	Passed	1	3	1	3	1	5.666666666666667	4.333333333333333	3.333333333333333	5.75	1.5071759259259254
P0494	385.0	Passed	2	3	3	3	0	2.333333333333333	4.333333333333333	4.0	5.666666666666667	1.4238425925925924
P0495	366.0	Passed	2	2	2	4	0	3.6666666666666665	5.333333333333333	4.666666666666667	4.666666666666667	0.4238425925925924
P0496	315.0	Passed	1	3	2	4	0	1.6666666666666667	4.333333333333333	5.333333333333333	3.8333333333333335	-0.4094907407407411
P0497	465.0	Passed	2	4	1	3	1	2.333333333333333	4.0	3.333333333333333	3.583333333333333	-0.6594907407407411
P0498	218.0	Passed	2	3	3	3	0	2.333333333333333	5.666666666666667	5.0	4.75	0.5071759259259254
P0499	354.0	Passed	2	3	2	2	1	6.333333333333333	1.3333333333333333	3.333333333333333	5.0	0.7571759259259254
P0500	235.0	Passed	2	3	2	4	1	4.333333333333333	5.0	4.0	4.916666666666667	0.6738425925925924
P0501	255.0	Passed	2	3	1	3	1	3.333333333333333	3.333333333333333	5.666666666666667	2.4166666666666665	-1.826157407407408
P0502	474.0	Passed	2	3	1	3	0	3.6666666666666665	5.333333333333333	3.0	2.1666666666666665	-2.076157407407408
P0503	268.0	Passed	2	3	4	3	0	2.0	5.0	5.0	3.4166666666666665	-0.8261574074074081
P0504	295.0	Passed	1	3	2	3	0	2.333333333333333	3.0	5.0	3.4166666666666665	-0.8261574074074081
P0505	210.0	Passed	2	3	4	4	0	4.0	4.666666666666667	2.6666666666666665	2.4166666666666665	-1.826157407407408
P0506	678.0	Passed	1	3	4	3	0	5.0	2.333333333333333	2.6666666666666665	5.75	1.5071759259259254
P0507	204.0	Passed	2	2	3	3	1	3.333333333333333	3.0	3.6666666666666665	5.083333333333333	0.8405092592592585
P0508	301.0	Passed	1	3	4	1	0	3.333333333333333	5.666666666666667	5.333333333333333	3.9166666666666665	-0.326157407407408
P0509	191.0	Passed	2	4	3	3	1	3.6666666666666665	2.333333333333333	4.666666666666667	4.416666666666667	0.1738425925925923
P0510	290.0	Passed	2	2	2	1	1	1.3333333333333333	4.666666666666667	6.0	3.5	-0.7428240740740746
P0511	187.0	Passed	1	3	5	3	1	1.6666666666666667	4.333333333333333	5.666666666666667	3.75	-0.4928240740740746
P0512	248.0	Passed	2	3	1	2	0	3.0	5.333333333333333	5.0	4.5	0.2571759259259254
P0513	207.0	Passed	1	2	1	2	1	3.333333333333333	4.666666666666667	3.0	2.9166666666666665	-1.326157407407408
P0514	329.0	Passed	1	2	3	2	0	3.333333333333333	6.0	4.666666666666667	4.5	0.2571759259259254
P0515	427.0	Passed	2	3	4	4	1	2.333333333333333	4.666666666666667	6.0	3.75	-0.4928240740740746
P0516	585.0	Passed	1	3	1	2	0	3.0	5.666666666666667	5.0	4.916666666666667	0.6738425925925924
P0517	250.0	Passed	1	3	3	2	1	4.0	2.333333333333333	4.666666666666667	4.75	0.5071759259259254
P0518	290.0	Passed	1	3	2	3	1	2.6666666666666665	4.666666666666667	3.333333333333333	3.5	-0.7428240740740746
P0519	391.0	Passed	2	3	1	2	0	3.0	5.0	4.666666666666667	4.083333333333333	-0.1594907407407415
P0520	257.0	Passed	1	3	5	4	1	4.666666666666667	5.0	5.666666666666667	4.833333333333333	0.5905092592592585
P0521	263.0	Passed	1	2	3	3	0	3.0	5.0	4.0	5.25	1.0071759259259254
P0522	853.0	Passed	1	3	3	3	1	3.333333333333333	3.333333333333333	5.666666666666667	3.25	-0.9928240740740746
P0523	335.0	Passed	2	4	3	2	1	1.3333333333333333	4.333333333333333	5.666666666666667	3.75	-0.4928240740740746
P0524	296.0	Passed	1	3	3	2	1	4.666666666666667	4.666666666666667	4.666666666666667	5.083333333333333	0.8405092592592585
P0525	249.0	Passed	2	4	3	2	0	2.0	4.0	3.6666666666666665	3.0	-1.2428240740740746
P0526	276.0	Passed	2	3	5	3	1	3.0	3.333333333333333	5.333333333333333	5.0	0.7571759259259254
P0527	315.0	Passed	1	4	3	3	1	2.6666666666666665	5.333333333333333	6.0	3.8333333333333335	-0.4094907407407411
P0528	227.0	Passed	1	3	3	3	1	5.333333333333333	5.0	4.333333333333333	5.416666666666667	1.1738425925925924
P0529	217.0	Passed	2	3	1	4	0	2.0	6.0	5.0	4.166666666666667	-0.0761574074074076
P0530	301.0	Passed	2	3	3	3	1	3.0	3.0	4.666666666666667	4.75	0.5071759259259254
P0531	185.0	Passed	1	3	1	3	1	3.0	5.333333333333333	6.333333333333333	3.9166666666666665	-0.326157407407408
P0532	404.0	Passed	1	2	3	4	0	3.0	6.0	4.666666666666667	4.25	0.0071759259259254
P0533	295.0	Passed	1	3	4	2	1	1.0	7.0	5.666666666666667	3.9166666666666665	-0.326157407407408
P0534	209.0	Passed	2	4	3	3	1	2.333333333333333	6.0	6.0	4.333333333333333	0.0905092592592584
P0535	504.0	Passed	1	4	3	3	0	3.0	4.333333333333333	5.333333333333333	3.6666666666666665	-0.5761574074074081
P0536	229.0	Passed	2	3	4	2	0	2.6666666666666665	3.333333333333333	5.333333333333333	3.75	-0.4928240740740746
P0537	253.0	Passed	2	2	4	4	0	2.0	4.333333333333333	4.333333333333333	4.166666666666667	-0.0761574074074076
P0538	808.0	Passed	2	2	1	2	0	1.6666666666666667	5.666666666666667	5.333333333333333	4.083333333333333	-0.1594907407407415
P0539	388.0	Passed	2	3	1	3	1	3.0	4.0	3.6666666666666665	3.25	-0.9928240740740746
P0540	295.0	Passed	1	3	4	3	0	2.333333333333333	5.333333333333333	4.666666666666667	3.583333333333333	-0.6594907407407411
P0541	331.0	Passed	1	3	4	3	0	3.6666666666666665	5.333333333333333	2.6666666666666665	2.6666666666666665	-1.576157407407408
P0542	370.0	Passed	1	3	2	3	1	4.666666666666667	2.0	3.0	5.333333333333333	1.0905092592592585
P0543	224.0	Passed	2	3	4	3	0	1.0	4.666666666666667	4.666666666666667	4.333333333333333	0.0905092592592584
P0544	223.0	Passed	1	3	5	3	1	3.333333333333333	2.6666666666666665	4.0	5.416666666666667	1.1738425925925924
P0545	221.0	Passed	1	3	3	2	0	2.6666666666666665	5.333333333333333	5.666666666666667	4.083333333333333	-0.1594907407407415
P0546	224.0	Passed	1	3	3	2	0	4.666666666666667	2.333333333333333	2.6666666666666665	5.583333333333333	1.3405092592592585
P0547	391.0	Passed	2	2	1	3	1	3.6666666666666665	1.6666666666666667	3.0	6.0	1.7571759259259254
P0548	284.0	Passed	2	3	2	4	0	3.6666666666666665	5.666666666666667	4.333333333333333	4.416666666666667	0.1738425925925923
P0549	266.0	Passed	1	2	4	4	1	3.333333333333333	2.0	3.6666666666666665	5.833333333333333	1.5905092592592585
P0550	435.0	Passed	2	3	5	2	1	4.0	3.333333333333333	3.333333333333333	5.916666666666667	1.6738425925925924
P0551	192.0	Passed	2	3	3	3	0	3.333333333333333	5.0	2.333333333333333	2.4166666666666665	-1.826157407407408
P0552	403.0	Passed	1	2	2	4	0	3.333333333333333	4.666666666666667	4.333333333333333	5.166666666666667	0.9238425925925924
P0553	388.0	Passed	1	3	1	4	1	3.0	2.6666666666666665	5.333333333333333	2.583333333333333	-1.659490740740741
P0554	275.0	Passed	1	2	2	2	1	3.0	3.0	3.6666666666666665	5.416666666666667	1.1738425925925924
P0555	241.0	Passed	1	2	2	2	1	3.333333333333333	3.333333333333333	4.666666666666667	5.333333333333333	1.0905092592592585
P0556	506.0	Passed	2	3	3	4	1	3.333333333333333	3.0	4.666666666666667	5.0	0.7571759259259254
P0557	437.0	Passed	1	3	4	2	0	1.3333333333333333	3.6666666666666665	4.666666666666667	4.833333333333333	0.5905092592592585
P0558	307.0	Passed	2	2	3	3	0	3.0	4.666666666666667	2.333333333333333	3.083333333333333	-1.159490740740741
P0559	229.0	Passed	1	3	4	3	0	2.6666666666666665	4.0	5.333333333333333	5.166666666666667	0.9238425925925924
P0560	421.0	Passed	1	3	1	4	1	3.6666666666666665	4.666666666666667	4.0	6.0	1.7571759259259254
P0561	545.0	Passed	1	3	3	2	0	2.333333333333333	6.0	4.333333333333333	4.416666666666667	0.1738425925925923
P0562	316.0	Passed	2	3	2	4	1	2.0	6.0	6.0	4.416666666666667	0.1738425925925923
P0563	269.0	Passed	1	2	2	4	1	4.666666666666667	5.0	3.6666666666666665	6.083333333333333	1.8405092592592585
P0564	441.0	Passed	2	3	2	3	1	4.333333333333333	5.0	4.666666666666667	4.916666666666667	0.6738425925925924
P0565	290.0	Passed	2	3	1	2	0	3.333333333333333	5.333333333333333	3.6666666666666665	3.1666666666666665	-1.076157407407408
P0566	216.0	Passed	2	3	1	3	0	2.0	4.0	4.666666666666667	4.0	-0.2428240740740745
P0567	299.0	Passed	1	3	2	2	1	3.0	4.666666666666667	3.6666666666666665	5.5	1.2571759259259254
P0568	259.0	Passed	2	3	2	1	0	2.0	5.666666666666667	4.666666666666667	4.583333333333333	0.3405092592592584
P0569	289.0	Passed	2	3	3	4	0	2.333333333333333	3.6666666666666665	4.666666666666667	4.833333333333333	0.5905092592592585
P0570	473.0	Passed	2	3	2	2	0	2.6666666666666665	6.0	4.333333333333333	4.25	0.0071759259259254
P0571	429.0	Passed	2	2	2	4	0	4.333333333333333	4.666666666666667	2.0	2.25	-1.9928240740740744
P0572	236.0	Passed	2	3	1	3	1	4.0	2.6666666666666665	4.0	5.916666666666667	1.6738425925925924
P0573	551.0	Passed	1	3	2	1	1	4.0	3.0	4.0	5.666666666666667	1.4238425925925924
P0574	193.0	Passed	2	2	2	3	0	2.0	4.666666666666667	4.333333333333333	4.833333333333333	0.5905092592592585
P0575	240.0	Passed	1	3	4	3	1	3.333333333333333	3.6666666666666665	5.0	4.5	0.2571759259259254
P0576	218.0	Passed	1	3	2	2	1	3.333333333333333	3.0	4.333333333333333	5.5	1.2571759259259254
P0577	352.0	Passed	1	2	3	4	0	2.0	6.666666666666667	4.333333333333333	4.25	0.0071759259259254
P0578	236.0	Passed	1	3	2	4	0	4.0	5.666666666666667	4.333333333333333	5.583333333333333	1.3405092592592585
P0579	219.0	Passed	1	3	3	4	0	6.666666666666667	3.0	1.6666666666666667	3.8333333333333335	-0.4094907407407411
P0580	202.0	Passed	2	3	5	2	0	2.6666666666666665	5.666666666666667	5.666666666666667	4.416666666666667	0.1738425925925923
P0581	348.0	Passed	2	3	4	2	0	2.0	4.333333333333333	5.333333333333333	5.083333333333333	0.8405092592592585
P0582	318.0	Passed	1	2	2	3	1	2.6666666666666665	3.6666666666666665	3.0	3.083333333333333	-1.159490740740741
P0583	312.0	Passed	2	2	4	2	1	3.6666666666666665	5.0	3.333333333333333	2.9166666666666665	-1.326157407407408
P0584	318.0	Passed	1	3	2	3	1	3.0	2.6666666666666665	4.333333333333333	5.25	1.0071759259259254
P0585	853.0	Passed	2	3	1	4	1	4.0	2.6666666666666665	4.0	6.583333333333333	2.3405092592592585
P0586	220.0	Passed	1	3	2	2	0	3.6666666666666665	4.666666666666667	2.333333333333333	2.75	-1.4928240740740746
P0587	242.0	Passed	1	2	4	3	0	2.0	5.0	4.666666666666667	4.333333333333333	0.0905092592592584
P0588	315.0	Passed	1	3	2	2	1	4.666666666666667	4.666666666666667	4.0	4.833333333333333	0.5905092592592585
P0589	189.0	Passed	1	2	3	2	0	2.333333333333333	4.0	4.666666666666667	4.583333333333333	0.3405092592592584
P0590	245.0	Passed	1	2	1	4	0	2.333333333333333	5.333333333333333	3.333333333333333	3.25	-0.9928240740740746
P0591	230.0	Passed	2	3	5	4	1	3.333333333333333	3.0	4.333333333333333	5.416666666666667	1.1738425925925924
P0592	203.0	Passed	2	2	2	2	0	3.0	4.0	1.6666666666666667	2.1666666666666665	-2.076157407407408
P0593	297.0	Passed	1	2	2	3	0	2.333333333333333	6.333333333333333	5.0	4.083333333333333	-0.1594907407407415
P0594	255.0	Passed	2	3	2	2	1	3.333333333333333	2.6666666666666665	5.666666666666667	4.916666666666667	0.6738425925925924
P0595	197.0	Passed	2	3	4	4	1	2.6666666666666665	5.0	5.666666666666667	3.8333333333333335	-0.4094907407407411
P0596	335.0	Passed	1	3	2	3	1	3.333333333333333	2.6666666666666665	3.6666666666666665	3.5	-0.7428240740740746
P0597	243.0	Passed	2	3	1	4	0	3.0	5.0	5.0	4.5	0.2571759259259254
P0598	213.0	Passed	2	3	1	2	1	2.333333333333333	3.6666666666666665	6.0	3.4166666666666665	-0.8261574074074081
P0599	216.0	Passed	2	3	2	4	1	4.0	1.6666666666666667	3.333333333333333	5.666666666666667	1.4238425925925924
P0600	278.0	Passed	1	2	2	2	1	4.333333333333333	4.666666666666667	4.666666666666667	5.25	1.0071759259259254
P0601	362.0	Passed	1	3	1	3	1	3.333333333333333	2.333333333333333	3.333333333333333	6.25	2.0071759259259254
P0602	195.0	Passed	1	3	3	3	0	3.0	2.333333333333333	1.6666666666666667	2.083333333333333	-2.159490740740741
P0603	313.0	Passed	2	3	1	3	0	3.333333333333333	5.333333333333333	3.6666666666666665	3.583333333333333	-0.6594907407407411
P0604	218.0	Passed	1	3	4	4	0	1.6666666666666667	5.333333333333333	4.333333333333333	4.083333333333333	-0.1594907407407415
P0605	221.0	Passed	1	3	4	3	1	4.0	3.6666666666666665	5.333333333333333	3.5	-0.7428240740740746
P0606	202.0	Passed	2	3	3	3	1	4.0	4.0	4.0	5.416666666666667	1.1738425925925924
P0607	255.0	Passed	2	2	1	4	1	2.6666666666666665	4.0	3.333333333333333	3.6666666666666665	-0.5761574074074081
P0608	262.0	Passed	2	2	2	4	0	2.0	3.6666666666666665	5.333333333333333	4.166666666666667	-0.0761574074074076
P0609	190.0	Passed	2	3	2	4	1	3.0	3.333333333333333	4.666666666666667	5.0	0.7571759259259254
P0610	221.0	Passed	1	2	4	3	1	5.666666666666667	6.333333333333333	5.0	5.166666666666667	0.9238425925925924
P0611	237.0	Passed	1	3	5	3	0	3.333333333333333	4.666666666666667	4.666666666666667	4.916666666666667	0.6738425925925924
P0612	234.0	Passed	2	3	2	1	1	2.333333333333333	5.333333333333333	6.0	3.9166666666666665	-0.326157407407408
P0613	378.0	Passed	1	3	2	4	1	5.666666666666667	2.333333333333333	3.0	3.9166666666666665	-0.326157407407408
P0614	208.0	Passed	1	2	1	2	0	3.0	3.6666666666666665	5.0	4.75	0.5071759259259254
P0615	344.0	Passed	2	3	4	4	0	1.0	4.0	5.333333333333333	4.833333333333333	0.5905092592592585
P0616	387.0	Passed	2	2	3	3	0	3.333333333333333	5.666666666666667	4.333333333333333	5.666666666666667	1.4238425925925924
P0617	228.0	Passed	1	2	4	3	1	2.6666666666666665	4.0	6.0	3.583333333333333	-0.6594907407407411
P0618	335.0	Passed	2	3	4	4	1	4.333333333333333	4.666666666666667	4.333333333333333	4.833333333333333	0.5905092592592585
P0619	207.0	Passed	1	3	4	3	1	2.0	2.6666666666666665	3.6666666666666665	3.1666666666666665	-1.076157407407408
P0620	288.0	Passed	1	2	3	3	0	2.333333333333333	5.0	4.0	4.25	0.0071759259259254
P0621	415.0	Passed	1	3	2	3	1	3.0	4.0	4.333333333333333	5.75	1.5071759259259254
P0622	189.0	Passed	1	3	4	2	1	1.6666666666666667	3.333333333333333	3.6666666666666665	2.833333333333333	-1.409490740740741
P0623	234.0	Passed	2	3	2	4	1	1.3333333333333333	6.0	6.333333333333333	4.75	0.5071759259259254
P0624	219.0	Passed	1	3	1	2	1	3.6666666666666665	3.333333333333333	4.0	5.25	1.0071759259259254
P0625	187.0	Passed	2	2	4	3	0	3.6666666666666665	4.333333333333333	2.6666666666666665	2.5	-1.7428240740740746
P0626	223.0	Passed	2	3	2	4	1	4.0	6.0	3.333333333333333	2.6666666666666665	-1.576157407407408
P0627	266.0	Passed	1	3	3	4	1	3.6666666666666665	4.666666666666667	4.0	5.583333333333333	1.3405092592592585
P0628	378.0	Passed	1	3	2	3	1	2.6666666666666665	3.0	5.666666666666667	3.333333333333333	-0.9094907407407412
P0629	255.0	Passed	1	3	2	3	1	3.6666666666666665	4.333333333333333	6.0	3.0	-1.2428240740740746
P0630	282.0	Passed	1	2	3	4	0	1.3333333333333333	5.0	3.333333333333333	2.083333333333333	-2.159490740740741
P0631	317.0	Passed	2	3	1	2	0	2.333333333333333	5.666666666666667	4.666666666666667	4.25	0.0071759259259254
P0632	196.0	Passed	1	3	2	4	1	3.0	4.0	4.0	3.25	-0.9928240740740746
P0633	308.0	Passed	2	3	4	1	0	3.0	5.0	4.666666666666667	3.9166666666666665	-0.326157407407408
P0634	245.0	Passed	2	2	3	3	1	1.0	5.333333333333333	5.666666666666667	4.333333333333333	0.0905092592592584
P0635	197.0	Passed	2	3	3	2	1	3.0	5.0	5.666666666666667	4.0	-0.2428240740740745
P0636	213.0	Passed	2	2	3	3	1	4.0	3.0	4.0	5.416666666666667	1.1738425925925924
P0637	298.0	Passed	2	3	4	3	0	2.333333333333333	3.333333333333333	2.0	1.9166666666666667	-2.326157407407408
P0638	224.0	Passed	1	3	4	4	0	2.0	4.0	4.333333333333333	3.0	-1.2428240740740746
P0639	241.0	Passed	1	2	3	4	0	3.0	4.333333333333333	2.0	2.333333333333333	-1.909490740740741
P0640	271.0	Passed	1	3	3	3	0	5.333333333333333	1.6666666666666667	2.6666666666666665	4.833333333333333	0.5905092592592585
P0641	253.0	Passed	1	3	3	3	1	4.0	3.0	3.6666666666666665	5.75	1.5071759259259254
P0642	189.0	Passed	1	2	3	2	0	2.6666666666666665	4.666666666666667	5.666666666666667	4.25	0.0071759259259254
P0643	374.0	Passed	2	3	1	3	0	3.0	4.666666666666667	4.333333333333333	4.166666666666667	-0.0761574074074076
P0644	301.0	Passed	1	3	1	2	1	2.6666666666666665	4.0	3.6666666666666665	3.0	-1.2428240740740746
P0645	678.0	Passed	1	3	3	4	0	1.3333333333333333	6.333333333333333	5.333333333333333	4.333333333333333	0.0905092592592584
P0646	337.0	Passed	2	2	1	3	1	3.0	4.333333333333333	4.333333333333333	3.0	-1.2428240740740746
P0647	218.0	Passed	1	3	2	4	1	1.6666666666666667	4.666666666666667	6.0	3.6666666666666665	-0.5761574074074081
P0648	403.0	Passed	1	2	2	3	0	2.6666666666666665	6.0	5.666666666666667	4.083333333333333	-0.1594907407407415
P0649	296.0	Passed	1	3	2	4	1	2.6666666666666665	2.6666666666666665	4.666666666666667	4.916666666666667	0.6738425925925924
P0650	211.0	Passed	1	2	2	2	0	2.6666666666666665	5.333333333333333	4.333333333333333	3.9166666666666665	-0.326157407407408
P0651	340.0	Passed	2	2	3	4	1	5.666666666666667	4.333333333333333	4.333333333333333	4.666666666666667	0.4238425925925924
P0652	423.0	Passed	2	2	4	3	0	3.0	5.0	5.0	4.333333333333333	0.0905092592592584
P0653	267.0	Passed	1	3	4	4	0	2.0	3.6666666666666665	4.666666666666667	5.0	0.7571759259259254
P0654	319.0	Passed	1	3	4	2	1	3.0	4.333333333333333	3.333333333333333	5.25	1.0071759259259254
P0655	340.0	Passed	2	2	5	1	0	3.0	6.0	5.0	4.166666666666667	-0.0761574074074076
P0656	709.0	Passed	1	3	3	4	0	1.6666666666666667	5.333333333333333	5.333333333333333	4.25	0.0071759259259254
P0657	545.0	Passed	2	2	5	3	1	1.0	6.333333333333333	6.333333333333333	4.916666666666667	0.6738425925925924
P0658	233.0	Passed	2	2	4	2	1	6.666666666666667	5.333333333333333	3.333333333333333	5.75	1.5071759259259254
P0659	221.0	Passed	1	3	1	2	0	1.3333333333333333	4.333333333333333	5.0	5.083333333333333	0.8405092592592585
P0660	315.0	Passed	1	2	1	2	0	5.666666666666667	1.0	2.6666666666666665	5.0	0.7571759259259254
P0661	254.0	Passed	1	3	1	4	0	4.0	4.666666666666667	5.0	4.666666666666667	0.4238425925925924
P0662	270.0	Passed	2	3	1	2	0	3.0	4.0	5.0	4.75	0.5071759259259254
P0663	370.0	Passed	2	2	3	4	1	4.0	2.333333333333333	3.333333333333333	5.833333333333333	1.5905092592592585
P0664	261.0	Passed	2	3	2	3	0	7.0	2.333333333333333	2.0	4.666666666666667	0.4238425925925924
P0665	288.0	Passed	2	3	1	3	1	3.333333333333333	2.6666666666666665	4.0	5.25	1.0071759259259254
P0666	287.0	Passed	2	2	4	4	0	1.6666666666666667	5.333333333333333	3.333333333333333	3.083333333333333	-1.159490740740741
P0667	269.0	Passed	2	2	5	3	1	4.333333333333333	3.0	3.333333333333333	6.333333333333333	2.0905092592592585
P0668	281.0	Passed	1	3	5	1	0	1.6666666666666667	4.333333333333333	5.666666666666667	3.4166666666666665	-0.8261574074074081
P0669	227.0	Passed	1	2	5	4	1	2.0	4.0	5.666666666666667	3.8333333333333335	-0.4094907407407411
P0670	253.0	Passed	2	3	4	3	1	2.333333333333333	4.333333333333333	3.333333333333333	2.75	-1.4928240740740746
P0671	431.0	Passed	1	3	3	2	0	3.0	7.0	3.6666666666666665	2.333333333333333	-1.909490740740741
P0672	226.0	Passed	1	3	5	1	0	2.333333333333333	4.333333333333333	5.666666666666667	3.9166666666666665	-0.326157407407408
P0673	242.0	Passed	1	3	1	4	0	2.6666666666666665	5.0	5.666666666666667	4.166666666666667	-0.0761574074074076
P0674	183.0	Passed	2	3	4	3	0	2.333333333333333	4.333333333333333	4.333333333333333	5.5	1.2571759259259254
P0675	306.0	Passed	1	3	2	2	0	4.333333333333333	5.333333333333333	2.333333333333333	2.25	-1.9928240740740744
P0676	331.0	Passed	1	2	2	2	1	3.0	3.6666666666666665	4.0	3.25	-0.9928240740740746
P0677	223.0	Passed	2	3	4	1	1	2.6666666666666665	3.6666666666666665	3.333333333333333	3.583333333333333	-0.6594907407407411
P0678	180.0	Passed	2	2	5	1	1	2.333333333333333	3.0	3.333333333333333	3.1666666666666665	-1.076157407407408
P0679	224.0	Passed	1	3	2	2	0	3.0	4.0	2.333333333333333	2.333333333333333	-1.909490740740741
P0680	199.0	Passed	2	2	4	3	1	2.0	5.666666666666667	6.666666666666667	3.25	-0.9928240740740746
P0681	485.0	Passed	1	3	4	3	0	5.0	1.6666666666666667	3.0	5.583333333333333	1.3405092592592585
P0682	302.0	Passed	1	2	3	2	0	2.0	4.0	3.6666666666666665	3.5	-0.7428240740740746
P0683	257.0	Passed	2	3	2	3	1	2.6666666666666665	3.6666666666666665	3.0	2.333333333333333	-1.909490740740741
P0684	294.0	Passed	2	3	2	2	1	5.333333333333333	5.333333333333333	5.333333333333333	5.5	1.2571759259259254
P0685	246.0	Passed	2	3	1	3	0	2.333333333333333	4.666666666666667	4.333333333333333	4.166666666666667	-0.0761574074074076
P0686	276.0	Passed	2	3	5	3	0	3.0	4.0	5.333333333333333	3.333333333333333	-0.9094907407407412
P0687	369.0	Passed	1	3	2	3	1	3.333333333333333	3.333333333333333	4.333333333333333	3.583333333333333	-0.6594907407407411
P0688	254.0	Passed	1	3	2	2	1	2.6666666666666665	3.0	3.333333333333333	5.666666666666667	1.4238425925925924
P0689	183.0	Passed	1	3	3	2	0	3.6666666666666665	4.0	1.6666666666666667	2.1666666666666665	-2.076157407407408
P0690	219.0	Passed	2	3	3	3	0	2.0	4.666666666666667	3.6666666666666665	3.25	-0.9928240740740746
P0691	275.0	Passed	1	3	4	4	1	1.6666666666666667	4.333333333333333	5.666666666666667	5.083333333333333	0.8405092592592585
P0692	208.0	Passed	1	3	2	3	1	2.333333333333333	4.0	3.333333333333333	3.25	-0.9928240740740746
P0693	384.0	Passed	2	3	2	3	1	2.0	5.666666666666667	6.0	4.0	-0.2428240740740745
P0694	208.0	Passed	1	3	2	3	0	2.0	4.0	4.333333333333333	4.166666666666667	-0.0761574074074076
P0695	214.0	Passed	1	2	1	2	0	3.0	5.333333333333333	4.0	4.583333333333333	0.3405092592592584
P0696	210.0	Passed	2	3	4	2	1	2.6666666666666665	2.6666666666666665	3.333333333333333	6.5	2.2571759259259254
P0697	636.0	Passed	1	3	3	3	1	3.0	4.0	4.0	4.916666666666667	0.6738425925925924
P0698	407.0	Passed	2	2	5	3	1	3.6666666666666665	2.6666666666666665	4.333333333333333	6.0	1.7571759259259254
P0699	490.0	Passed	1	2	5	4	0	3.0	2.6666666666666665	3.0	2.9166666666666665	-1.326157407407408
P0700	885.0	Passed	2	3	1	3	1	2.6666666666666665	2.6666666666666665	4.0	5.083333333333333	0.8405092592592585
P0701	181.0	Passed	1	2	4	3	1	2.333333333333333	2.6666666666666665	7.0	2.1666666666666665	-2.076157407407408
P0702	302.0	Passed	1	3	2	2	0	1.6666666666666667	4.333333333333333	5.333333333333333	3.9166666666666665	-0.326157407407408
P0703	182.0	Passed	2	3	2	4	1	3.6666666666666665	3.0	4.666666666666667	5.75	1.5071759259259254
P0704	181.0	Passed	1	3	1	4	1	3.0	2.333333333333333	4.0	6.0	1.7571759259259254
P0705	183.0	Passed	2	3	1	3	0	5.333333333333333	1.3333333333333333	2.6666666666666665	4.416666666666667	0.1738425925925923
P0706	202.0	Passed	1	3	3	3	0	2.6666666666666665	6.0	2.6666666666666665	3.8333333333333335	-0.4094907407407411
P0707	197.0	Passed	1	2	3	2	0	2.333333333333333	6.333333333333333	4.0	4.916666666666667	0.6738425925925924
P0708	241.0	Passed	2	2	2	4	0	2.6666666666666665	4.0	5.0	6.0	1.7571759259259254
P0709	260.0	Passed	2	2	2	4	1	2.0	3.333333333333333	3.6666666666666665	3.583333333333333	-0.6594907407407411
P0710	351.0	Passed	2	2	4	4	0	5.0	2.6666666666666665	2.6666666666666665	5.833333333333333	1.5905092592592585
P0711	457.0	Passed	2	2	1	4	0	2.333333333333333	4.0	2.333333333333333	2.25	-1.9928240740740744
P0712	845.0	Passed	1	3	1	3	0	2.333333333333333	6.0	5.333333333333333	4.0	-0.2428240740740745
P0713	321.0	Passed	2	3	2	3	1	4.0	3.0	5.333333333333333	5.666666666666667	1.4238425925925924
P0714	230.0	Passed	2	2	5	1	0	5.333333333333333	2.0	3.0	6.083333333333333	1.8405092592592585
P0715	287.0	Passed	2	3	3	4	1	3.6666666666666665	2.6666666666666665	3.0	5.5	1.2571759259259254
P0716	330.0	Passed	1	3	5	2	1	2.333333333333333	4.0	3.6666666666666665	3.5	-0.7428240740740746
P0717	364.0	Passed	2	1	2	4	0	2.333333333333333	6.0	5.0	4.666666666666667	0.4238425925925924
P0718	233.0	Passed	1	3	5	2	0	1.6666666666666667	4.0	3.6666666666666665	3.6666666666666665	-0.5761574074074081
P0719	374.0	Passed	2	3	2	3	0	2.333333333333333	5.0	4.666666666666667	4.083333333333333	-0.1594907407407415
P0720	219.0	Passed	2	1	4	4	1	3.333333333333333	3.6666666666666665	3.333333333333333	2.9166666666666665	-1.326157407407408
