# Supplementary material for: AI-Generated Content Disclosure and Prolonged Short-Video Engagement: A Heuristic-Systematic Risk-Trust Model Among Late-Adolescent and Emerging-Adult TikTok Users
Source: Behav Sci (Basel). 2026 Jul 13;16(7):1179. doi: 10.3390/bs16071179 (PMC13405702; doi:10.3390/bs16071179)
Supplement: Supplementary file 1 [file behavsci-16-01179-s001.zip › data/S3_variable_dictionary.csv]

Variable	Definition	Coding or scale	Analytic notes
anon_id	Anonymous response ID	P0001-P0720	Generated only for the public deidentified file.
duration_sec	Response duration	seconds	Used only for quality audit and robustness description.
age_screen_18_24	Age eligibility screen	Passed	All retained participants met the 18-24 eligibility requirement; exact age is not included in the public data.
gender	Gender	1=male; 2=female	Demographic control and balance check variable.
education	Educational background	1=high school or below; 2=junior college/vocational; 3=bachelor; 4=graduate or above	Demographic control and balance check variable.
occupation	Occupation	1=student; 2=employed; 3=self-employed; 4=unemployed/job-seeking; 5=other non-labor-force status	Demographic control and balance check variable.
daily_short_video_time	Daily short-form video exposure	1=<30 min; 2=30-60 min; 3=1-2 h; 4=>=2 h	Demographic control and balance check variable.
AI_raw	Original experimental condition	1=no disclosure; 2=disclosure	Original coding from the survey export.
AI	Recoded experimental condition	0=no disclosure; 1=disclosure	Primary independent variable used in regression and SEM interpretation.
PR1	Perceived risk item	1-7 Likert	Higher values indicate higher perceived risk.
PR2	Perceived risk item	1-7 Likert	Higher values indicate higher perceived risk.
PR3	Perceived risk item	1-7 Likert	Higher values indicate higher perceived risk.
CT1	Content trust item	1-7 Likert	Higher values indicate higher content trust.
CT2	Content trust item	1-7 Likert	Higher values indicate higher content trust.
CT3	Content trust item	1-7 Likert	Higher values indicate higher content trust.
PWI1	Prolonged watching intention item	1-7 Likert	Higher values indicate higher prolonged watching intention.
PWI2	Prolonged watching intention item	1-7 Likert	Higher values indicate higher prolonged watching intention.
PWI3	Prolonged watching intention item	1-7 Likert	Higher values indicate higher prolonged watching intention.
AL1	AI literacy item	1-7 Likert	Higher values indicate higher AI literacy.
AL2	AI literacy item	1-7 Likert	AL2, AL5, and AL11 were already reverse-coded in the source file and were not reverse-coded again.
AL3	AI literacy item	1-7 Likert	Higher values indicate higher AI literacy.
AL4	AI literacy item	1-7 Likert	Higher values indicate higher AI literacy.
AL5	AI literacy item	1-7 Likert	AL2, AL5, and AL11 were already reverse-coded in the source file and were not reverse-coded again.
AL6	AI literacy item	1-7 Likert	Higher values indicate higher AI literacy.
AL7	AI literacy item	1-7 Likert	Higher values indicate higher AI literacy.
AL8	AI literacy item	1-7 Likert	Higher values indicate higher AI literacy.
AL9	AI literacy item	1-7 Likert	Higher values indicate higher AI literacy.
AL10	AI literacy item	1-7 Likert	Higher values indicate higher AI literacy.
AL11	AI literacy item	1-7 Likert	AL2, AL5, and AL11 were already reverse-coded in the source file and were not reverse-coded again.
AL12	AI literacy item	1-7 Likert	Higher values indicate higher AI literacy.
PR	Perceived risk composite	mean(PR1:PR3)	Recomputed from items and used in analysis.
CT	Content trust composite	mean(CT1:CT3)	Recomputed from items and used in analysis.
PWI	Prolonged watching intention composite	mean(PWI1:PWI3)	Recomputed from items and used in analysis.
AL	AI literacy composite	mean(AL1:AL12)	Recomputed from items and used in moderation analysis.
AL_c	Mean-centered AI literacy	AL - sample mean(AL)	Used for moderation regression.
PR_original_exported	Original exported perceived risk composite	source field	Archived for audit only; not used because 15 cases differed from item means.
CT_original_exported	Original exported content trust composite	source field	Archived for audit only; not used because 15 cases differed from item means.
PWI_original_exported	Original exported prolonged watching intention composite	source field	Archived for audit only; identical to the recomputed item mean within floating-point precision.
AL_original_exported	Original exported AI literacy composite	source field	Archived for audit only; identical to the recomputed item mean within floating-point precision.
