# Supplementary material for: AI-Generated Content Disclosure and Prolonged Short-Video Engagement: A Heuristic-Systematic Risk-Trust Model Among Late-Adolescent and Emerging-Adult TikTok Users
Source: Behav Sci (Basel). 2026 Jul 13;16(7):1179. doi: 10.3390/bs16071179 (PMC13405702; doi:10.3390/bs16071179)
Supplement: Supplementary file 1 [file behavsci-16-01179-s001.zip › data/S5_data_audit_report.md]

# Data Audit and Reproducibility Report

This public supplementary package contains the de-identified analysis data used for the manuscript titled **AI-Generated Content Disclosure and Prolonged Short-Video Engagement: A Heuristic-Systematic Risk-Trust Model Among Late-Adolescent and Emerging-Adult TikTok Users**. Raw response identifiers, IP addresses, and server identifiers are not included. Each retained record is represented by an anonymous identifier (P0001-P0720).

## Main audit conclusions

- Final analytic sample: N = 720.
- Disclosure condition counts: n = 356 disclosed and n = 364 undisclosed.
- Missing values in the de-identified item-level dataset: 0.
- All retained participants passed the 18-24 eligibility screen; exact ages are not included in the public dataset.
- PR, CT, PWI, and AL composite scores are recomputed from their item-level measures in the public reproduction script.
- Public variable labels have been standardized to PWI terminology. This is a terminology-only relabeling; item wording and numeric values are unchanged.
- Cronbach's alpha recomputed from the public item-level data is PR = 0.806, CT = 0.810, PWI = 0.812, and AL = 0.940.
- AI literacy was not fully balanced across experimental conditions. The manuscript reports this issue and includes covariate-adjusted sensitivity analyses.
- The public script reproduces composite checks, condition counts, correlations, moderation coefficients, and simple slopes. Publication-ready CFA/SEM and bootstrap-mediation results are supplied as CSV tables in `results_tables/`.
- Live survey URLs and QR codes have been removed from the public participant-facing files to prevent unintended access after publication; the substantive recruitment, consent, debriefing, and questionnaire wording is unchanged.
