# Supplementary material for: AI-Generated Content Disclosure and Prolonged Short-Video Engagement: A Heuristic-Systematic Risk-Trust Model Among Late-Adolescent and Emerging-Adult TikTok Users
Source: Behav Sci (Basel). 2026 Jul 13;16(7):1179. doi: 10.3390/bs16071179 (PMC13405702; doi:10.3390/bs16071179)
Supplement: Supplementary file 1 [file behavsci-16-01179-s001.zip › ethics/E3_Ethics_Documentation_Readme.txt]

Ethics documentation readme

The present online experiment was approved by the Academic Ethics Committee of the School of Journalism and Information Communication, Huazhong University of Science and Technology (approval number HUST-SJIC-20260408; approval date: 8 April 2026). The ethics folder includes English and Chinese approval documents. Participant-facing informed-consent and debriefing materials are provided in the materials folder.

The National Social Science Fund of China project 22BXW056 was awarded in 2022 and appears in the ethics-review materials because the institutional submission procedure required an active administrative host project. This administrative linkage is not the start date of the present experiment and does not indicate that participant recruitment or data collection occurred before ethics approval. Both the pretest and the formal experiment were conducted after 8 April 2026.

Names appearing on the original institutional ethics form reflect the administrative applicants recorded at the time of ethics submission. The final manuscript author list reflects the contribution-based authorship approved by all current authors. This administrative difference does not alter the approved protocol, participant-protection procedures, approval number, or data-collection timeline.
