# Supplementary material for: AI-Generated Content Disclosure and Prolonged Short-Video Engagement: A Heuristic-Systematic Risk-Trust Model Among Late-Adolescent and Emerging-Adult TikTok Users
Source: Behav Sci (Basel). 2026 Jul 13;16(7):1179. doi: 10.3390/bs16071179 (PMC13405702; doi:10.3390/bs16071179)
Supplement: Supplementary file 1 [file behavsci-16-01179-s001.zip › ethics/E4_Ethics_Timeline_Clarification.txt]

Ethics timeline clarification

1. Approval: The study was approved by the Academic Ethics Committee of the School of Journalism and Information Communication, Huazhong University of Science and Technology. Approval number: HUST-SJIC-20260408. Approval date: 8 April 2026.
2. Post-approval data collection: Participant recruitment, informed consent, stimulus exposure, questionnaire completion, the pretest, and the formal online experiment occurred only after approval. No pre-approval participant data were used in the manuscript.
3. Administrative host project: Project 22BXW056 was awarded in 2022 and appears in the institutional ethics documentation only as the required administrative host project. It is not the start date of the present experiment and does not indicate pre-approval recruitment or data collection.
4. Participant protection: The online consent materials informed participants about eligibility, voluntariness, minimal risk, compensation, privacy, and withdrawal options before entry into the experiment.
5. Administrative records and authorship: Names appearing on the original ethics form reflect the institutional applicants recorded when the protocol was submitted. The final manuscript author list reflects the contribution-based authorship approved by all current authors. This does not alter the protocol or timeline.
