# Supplementary material for: AI-Generated Content Disclosure and Prolonged Short-Video Engagement: A Heuristic-Systematic Risk-Trust Model Among Late-Adolescent and Emerging-Adult TikTok Users
Source: Behav Sci (Basel). 2026 Jul 13;16(7):1179. doi: 10.3390/bs16071179 (PMC13405702; doi:10.3390/bs16071179)
Supplement: Supplementary file 1 [file behavsci-16-01179-s001.zip › results_tables/T01_sample_characteristics.csv]

Characteristic	Category	n	Percent
gender	Male	383	53.19444444444444
gender	Female	337	46.80555555555556
education	High school or below	22	3.055555555555556
education	Junior college/vocational	239	33.19444444444444
education	Bachelor	428	59.44444444444444
education	Graduate or above	31	4.305555555555555
occupation	Student	138	19.166666666666668
occupation	Employed	225	31.25
occupation	Self-employed	141	19.58333333333333
occupation	Unemployed/job-seeking	146	20.27777777777778
occupation	Other non-labor-force status	70	9.722222222222223
daily_short_video_time	<30 minutes	42	5.833333333333333
daily_short_video_time	30 minutes-1 hour	172	23.88888888888889
daily_short_video_time	1-2 hours	293	40.69444444444444
daily_short_video_time	>=2 hours	213	29.58333333333333
