# Supplementary material for: AI-Generated Content Disclosure and Prolonged Short-Video Engagement: A Heuristic-Systematic Risk-Trust Model Among Late-Adolescent and Emerging-Adult TikTok Users
Source: Behav Sci (Basel). 2026 Jul 13;16(7):1179. doi: 10.3390/bs16071179 (PMC13405702; doi:10.3390/bs16071179)
Supplement: Supplementary file 1 [file behavsci-16-01179-s001.zip › results_tables/T03_randomization_balance.csv]

Variable	Test	Statistic	df	p	Effect size
gender	chi-square	0.5297507855171684	1.0	0.4667116532602645	0.0271249881084758
education	chi-square	3.18145203782717	3.0	0.3644860107468308	0.0664731779432206
occupation	chi-square	3.7411526656053984	4.0	0.4421688260832033	0.0720835998608309
daily_short_video_time	chi-square	4.434699168507622	3.0	0.218189455809626	0.0784812359784492
AL	Welch t	-5.590438113778886	700.2385544186453	3.2471950697651314e-08	0.4173491277503259
