# Supplementary material for: AI-Generated Content Disclosure and Prolonged Short-Video Engagement: A Heuristic-Systematic Risk-Trust Model Among Late-Adolescent and Emerging-Adult TikTok Users
Source: Behav Sci (Basel). 2026 Jul 13;16(7):1179. doi: 10.3390/bs16071179 (PMC13405702; doi:10.3390/bs16071179)
Supplement: Supplementary file 1 [file behavsci-16-01179-s001.zip › results_tables/T05_reliability_validity.csv]

Construct	Cronbach_alpha	CR	AVE
PR	0.806	0.81	0.588
CT	0.81	0.802	0.576
PWI	0.812	0.814	0.593
AL	0.94	0.94	0.568
