# Supplementary material for: AI-Generated Content Disclosure and Prolonged Short-Video Engagement: A Heuristic-Systematic Risk-Trust Model Among Late-Adolescent and Emerging-Adult TikTok Users
Source: Behav Sci (Basel). 2026 Jul 13;16(7):1179. doi: 10.3390/bs16071179 (PMC13405702; doi:10.3390/bs16071179)
Supplement: Supplementary file 1 [file behavsci-16-01179-s001.zip › results_tables/T06_fornell_larcker.csv]

Construct	PR	CT	PWI	AL
PR	0.767
CT	-0.391	0.759
PWI	-0.383	0.348	0.77
AL	0.341	-0.223	0.107	0.754
