# Supplementary material for: AI-Generated Content Disclosure and Prolonged Short-Video Engagement: A Heuristic-Systematic Risk-Trust Model Among Late-Adolescent and Emerging-Adult TikTok Users
Source: Behav Sci (Basel). 2026 Jul 13;16(7):1179. doi: 10.3390/bs16071179 (PMC13405702; doi:10.3390/bs16071179)
Supplement: Supplementary file 1 [file behavsci-16-01179-s001.zip › results_tables/T07_model_fit.csv]

Model	chi_square	df	p	chi_square_df	GFI	AGFI	NFI	IFI	TLI	CFI	RMSEA	RMSEA_90CI	PCLOSE
SEM	36.852	30	0.182	1.228	0.99	0.982	0.986	0.997	0.996	0.997	0.018	[0.000, 0.035]	1.0
