# Supplementary material for: AI-Generated Content Disclosure and Prolonged Short-Video Engagement: A Heuristic-Systematic Risk-Trust Model Among Late-Adolescent and Emerging-Adult TikTok Users
Source: Behav Sci (Basel). 2026 Jul 13;16(7):1179. doi: 10.3390/bs16071179 (PMC13405702; doi:10.3390/bs16071179)
Supplement: Supplementary file 1 [file behavsci-16-01179-s001.zip › results_tables/T08_structural_paths.csv]

Hypothesis	Path	b	SE	CR	beta	p	Decision
H1	AI -> PWI	0.883	0.077	11.464	0.474	<0.001	Supported
H2	AI -> PR	0.572	0.077	7.479	0.304	<0.001	Supported
H3	AI -> CT	-0.599	0.085	-7.055	-0.282	<0.001	Supported
H4	PR -> PWI	-0.409	0.049	-8.366	-0.413	<0.001	Supported
H5	PR -> CT	-0.443	0.053	-8.434	-0.393	<0.001	Supported
H6	CT -> PWI	0.373	0.046	8.127	0.425	<0.001	Supported
