# Supplementary material for: AI-Generated Content Disclosure and Prolonged Short-Video Engagement: A Heuristic-Systematic Risk-Trust Model Among Late-Adolescent and Emerging-Adult TikTok Users
Source: Behav Sci (Basel). 2026 Jul 13;16(7):1179. doi: 10.3390/bs16071179 (PMC13405702; doi:10.3390/bs16071179)
Supplement: Supplementary file 1 [file behavsci-16-01179-s001.zip › results_tables/T09_mediation.csv]

Effect path	Estimate	Bootstrap mean	95% CI	Decision
AI-generated content disclosure -> PR -> PWI	-0.235	-0.235	[-0.315, -0.160]	Significant
AI-generated content disclosure -> CT -> PWI	-0.224	-0.227	[-0.317, -0.152]	Significant
AI-generated content disclosure -> PR -> CT -> PWI	-0.095	-0.094	[-0.131, -0.063]	Significant
Total indirect effect	-0.553	-0.555	[-0.684, -0.436]	Significant
Direct effect	0.883	0.887	[0.719, 1.049]	Significant
Total effect	0.33	0.332	[0.183, 0.483]	Significant
