# Supplementary material for: AI-Generated Content Disclosure and Prolonged Short-Video Engagement: A Heuristic-Systematic Risk-Trust Model Among Late-Adolescent and Emerging-Adult TikTok Users
Source: Behav Sci (Basel). 2026 Jul 13;16(7):1179. doi: 10.3390/bs16071179 (PMC13405702; doi:10.3390/bs16071179)
Supplement: Supplementary file 1 [file behavsci-16-01179-s001.zip › results_tables/T10_moderation.csv]

Hypothesis	Outcome	b	SE	t	p	Delta_R2	Robustness_with_controls	Decision
H7	Perceived risk	0.192	0.072	2.664	0.008	0.008	b=0.190, p=0.009	Supported
H8	Content trust	-0.27	0.081	-3.34	0.001	0.013	b=-0.284, p<0.001	Supported
