# Supplementary material for: AI-Generated Content Disclosure and Prolonged Short-Video Engagement: A Heuristic-Systematic Risk-Trust Model Among Late-Adolescent and Emerging-Adult TikTok Users
Source: Behav Sci (Basel). 2026 Jul 13;16(7):1179. doi: 10.3390/bs16071179 (PMC13405702; doi:10.3390/bs16071179)
Supplement: Supplementary file 1 [file behavsci-16-01179-s001.zip › results_tables/T11_simple_slopes.csv]

Outcome	AI literacy level	AL value	Conditional effect	SE	p	95% CI
Perceived risk	Low (-1 SD)	3.173	0.267	0.107	0.013	[0.057, 0.477]
Perceived risk	Mean	4.243	0.472	0.076	<0.001	[0.322, 0.622]
Perceived risk	High (+1 SD)	5.313	0.677	0.11	<0.001	[0.462, 0.892]
Content trust	Low (-1 SD)	3.173	-0.532	0.12	<0.001	[-0.767, -0.296]
Content trust	Mean	4.243	-0.82	0.086	<0.001	[-0.988, -0.652]
Content trust	High (+1 SD)	5.313	-1.108	0.123	<0.001	[-1.350, -0.867]
