# Supplementary material for: AI-Generated Content Disclosure and Prolonged Short-Video Engagement: A Heuristic-Systematic Risk-Trust Model Among Late-Adolescent and Emerging-Adult TikTok Users
Source: Behav Sci (Basel). 2026 Jul 13;16(7):1179. doi: 10.3390/bs16071179 (PMC13405702; doi:10.3390/bs16071179)
Supplement: Supplementary file 1 [file behavsci-16-01179-s001.zip › results_tables/T12_hypothesis_summary.csv]

Hypothesis	Statement	Decision
H1	AI-generated content disclosure positively affects prolonged watching intention	Supported
H2	AI-generated content disclosure positively affects perceived risk	Supported
H3	AI-generated content disclosure negatively affects content trust	Supported
H4	Perceived risk negatively affects prolonged watching intention	Supported
H5	Perceived risk negatively affects content trust	Supported
H6	Content trust positively affects prolonged watching intention	Supported
H7	AI literacy moderates the disclosure -> perceived risk path	Supported
H8	AI literacy moderates the disclosure -> content trust path	Supported
