# Supplementary material for: AI-Generated Content Disclosure and Prolonged Short-Video Engagement: A Heuristic-Systematic Risk-Trust Model Among Late-Adolescent and Emerging-Adult TikTok Users
Source: Behav Sci (Basel). 2026 Jul 13;16(7):1179. doi: 10.3390/bs16071179 (PMC13405702; doi:10.3390/bs16071179)
Supplement: Supplementary file 1 [file behavsci-16-01179-s001.zip › results_tables/T13_composite_audit.csv]

Composite	Original exported column	Mean absolute difference	Max absolute difference	Mismatch n
PR	PR_original_exported	0.0171296296296317	1.6666666666666696	15
CT	CT_original_exported	0.0171296296296315	1.6666666666666634	15
PWI	PWI_original_exported	1.9758885885481604e-15	3.552713678800501e-15	0
AL	AL_original_exported	2.010428860425388e-15	3.552713678800501e-15	0
