# Supplementary material for: AI-Generated Content Disclosure and Prolonged Short-Video Engagement: A Heuristic-Systematic Risk-Trust Model Among Late-Adolescent and Emerging-Adult TikTok Users
Source: Behav Sci (Basel). 2026 Jul 13;16(7):1179. doi: 10.3390/bs16071179 (PMC13405702; doi:10.3390/bs16071179)
Supplement: Supplementary file 1 [file behavsci-16-01179-s001.zip › results_tables/T14_outlier_audit.csv]

Variable	z_gt_3_n	IQR_outlier_n	min	max	mean	SD
duration_sec	2	42	180.0	7732.0	325.93888888888887	359.581326842074
PR	10	55	1.0	7.0	3.0148148148148146	1.09610638202112
CT	0	0	1.0	7.0	4.239814814814815	1.229582298306011
PWI	0	0	1.0	7.0	4.26712962962963	1.1273834526933393
AL	0	0	1.5833333333333333	6.833333333333333	4.242824074074075	1.0699200876174153
